# Supplementary material for: Increased expression of neurotensin in high grade serous ovarian carcinoma with evidence of serous tubal intraepithelial carcinoma
Source: J Pathol. 2019 May 14;248(3):352–62. doi: 10.1002/path.5264 (PMC6619390; doi:10.1002/path.5264)
Supplement: Supplementary file 4 — Table S2. List of COC samples for RNAseq analysis [file PATH-248-352-s004.xlsx]

## Sheet: Cover sheet
Increased expression of neurotensin in high grade serous ovarian carcinoma with evidence of serous tubal intraepithelial carcinoma
Norris EJ et al. J Pathol DOI: 10.1002/path.5264
Supplementary Table S2. List of COC samples for RNAseq analysis

## Sheet: Sheet1
Sample #	Sample ID	Classification	Figo Stage	RNAseq Samples	# of Samples	Neoadjuvant
1	COC_003	HGSC-NOSTIC	III3C	Met	1	No
2	COC_007	HGSC-NOSTIC	III3C	OV(Lt),FT(Lt)	2	No
3	COC_012	HGSC-NOSTIC	III3C	Met	1	No
4	COC_013	HGSC-NOSTIC	III3C	OV,Met	2	No
5	COC_014	HGSC-NOSTIC	III3C	OV,FT,Met	3	No
6	COC_025	HGSC-STIC	III3C	Met	1	No
7	COC_027	HGSC-STIC	III3C	Met	1	No
8	COC_029	HGSC-STIC	III3C	Met	1	No
9	COC_030	HGSC-NOSTIC	III3C	OV(Lt), Met	2	No
10	COC_032	HGSC-NOSTIC	III3C	OV(Lt)	1	No
11	COC_033	HGSC-STIC	III3C	Met	1	No
12	COC_042	HGSC-STIC	III3C	OV(RT,Lt),Met	3	No
13	COC_044	HGSC-STIC	III3C	OV(Rt,Lt),FT(Rt),Met	4	No
14	COC_049	HGSC-STIC	III3C	OV(Lt),FT(Lt,Rt),Met	4	No
15	COC_058	HGSC-NOSTIC	III3C	Met	1	No
16	COC_060	HGSC-NOSTIC	IIIA2	FT(Lt)	1	No
17	COC_066	HGSC-NOSTIC	IIIC	OV(Rt),Met	2	No
18	COC_069	HGSC-NOSTIC	IIIC	OV(Lt),Met	2	No
19	COC_073	HGSC-NOSTIC	IIIC	OV(Rt)	1	No
20	COC_078	HGSC-NOSTIC	IIIB	OV(Lt),FT	2	No
21	COC_081	HGSC-STIC	IIIC	Met	1	No
22	COC_095	HGSC-STIC	IIIC	FT(Lt),Met	2	No
23	COC_096	HGSC-NOSTIC	IIIA2	OV(Rt,Lt)	2	No
24	COC_098	HGSC-NOSTIC	IIIC	OV(Rt,Lt),Met	3	No
