# Supplementary material for: Increased expression of neurotensin in high grade serous ovarian carcinoma with evidence of serous tubal intraepithelial carcinoma
Source: J Pathol. 2019 May 14;248(3):352–62. doi: 10.1002/path.5264 (PMC6619390; doi:10.1002/path.5264)
Supplement: Supplementary file 5 — Table S3. Normalized gene level expression (log2) values for each sample analyzed in this study [file PATH-248-352-s005.csv]

ProbeId	COC.3.Met	COC.7.FT	COC.7.OV.LT	COC.12.Met	COC.13.Met	COC.13.OV	COC.14.FT	COC.14.Met	COC.14.OV	COC.25.Met	COC.27.Met	COC.29.Met	COC.30.Met	COC.30.OV.LT	COC.32.OV.LT	COC.33.Met	COC.42.Met	COC.42.OV.RT	COC.42.OV.LT	COC.44.FT.RT	COC.44.Met	COC.44.OV.LT	COC.44.OV.RT	COC.49.FT.LT	COC.49.FT.RT	COC.49.Met	COC.49.OV.LT	COC.58.Met	COC.60.FT.LT	COC.66.Met	COC.66.OV.RT	COC.69.Met	COC.69.OV.LT	COC.73.OV.RT	COC.78.FT.LT	COC.78.OV.LT	COC.81.Met	COC.95.FT.LT	COC.95.MET	COC.96.OV.LT	COC.96.OV.RT	COC.98.Met	COC.98.OV.LT	COC.98.OV.RT
1/2-SBSRNA4	6.63034135	6.731204085	5.480521482	6.500895536	6.089034758	6.334112376	6.763984287	6.438078792	6.605216861	6.538871037	6.112248115	6.26617677	6.867653691	6.715193723	5.731294726	6.847576274	7.290359518	7.186307905	6.743241451	6.877896682	6.862181792	6.106207028	6.47510612	7.02346049	7.04202084	6.87036472	6.70550064	6.785733292	6.309223963	6.338584009	6.360612039	5.917910105	5.315452535	6.64635787	6.506305253	6.26638519	6.821913269	6.117988087	4.531391628	7.07691721	6.051088358	6.367186512	6.828636149	5.222747553
5S_rRNA	8.211675359	5.949501883	6.121704062	6.574576533	7.682007244	5.859383343	7.17073335	7.731416744	7.357972444	7.919372122	7.312285242	7.888622524	7.727802441	6.268453561	6.711751152	6.855266106	8.653467223	7.382639392	7.888375792	7.85654524	7.872424721	7.860280337	7.523841955	7.712053259	6.627596365	7.70099204	7.816117058	6.564260038	13.12223912	7.656694467	5.821750478	6.376315289	6.109093287	6.553171344	6.61510144	5.777492884	6.517510139	5.71506393	7.973415803	5.859281271	7.102507472	7.131166949	4.75229672	9.895509617
7SK	18.38758216	19.36287302	19.64447722	17.87602044	20.0060493	20.02984744	19.22620957	19.67794897	18.71179213	18.32033712	18.11918379	19.29687602	18.81603049	18.44263477	19.50220035	18.88361171	18.32036342	18.40975861	18.72302456	19.0981989	19.30969415	19.04421168	18.91483658	19.13964645	19.27201868	19.32995929	19.89508329	19.00127686	23.24872063	18.44968117	18.22541048	19.39078186	18.8946685	19.07776831	19.43409007	18.83423562	19.06080279	19.00086444	19.70801962	18.43543636	19.71527761	18.65580321	17.9119005	19.45738208
A1BG	6.61460989	6.673262527	6.894249853	5.698028783	6.560120252	6.100786357	6.029600879	6.745107391	6.043388297	6.321124664	6.410999094	5.347247577	5.157127848	5.170655945	4.240296111	6.679112219	5.638493979	5.774630946	5.799026172	5.761669246	4.924097653	5.70673784	6.101788125	5.032080232	5.153157317	4.355370588	4.957862524	4.974831761	6.178202489	6.403634895	5.514762803	6.484668501	6.222961886	6.635582192	6.308289174	6.86483841	6.59199733	5.248110911	5.960643883	6.144262317	4.822667554	7.048123308	6.589116535	6.33456812
A1BG-AS1	7.245196405	7.80350211	8.009849288	7.236687381	7.206282371	6.332183533	6.92747394	7.501640421	7.33446653	7.352268778	6.817425682	6.086841458	6.792160245	6.296973044	5.922813221	7.582864285	7.190306838	7.129494636	6.427069939	7.246860037	7.448375664	7.015376676	7.123012825	6.707439798	6.477213525	6.790961135	6.909217345	6.313943264	6.616525797	7.031831716	6.535819957	7.657239342	7.757837846	8.36007986	7.474426395	7.155383776	7.273531581	6.632685016	6.421993474	6.382128991	4.727066075	7.061524013	7.158544175	6.063001196
A1CF	2.884916287	4.271102534	1.450365388	4	3.641206871	0.208978837	2.568835587	2.25314488	2.603363301	3.4738941	2.948101547	3.823793423	3.47451482	3.272586563	1.179457843	3.006590735	3.475801254	3.660263505	4.142957954	3.239817401	2.957588108	3.465548755	4.422665514	4.663376935	5.204483384	3.325753183	3.401978832	4.49100165	2.746988393	3.179073118	2.951428792	3.268929708	2.963977331	3.233413319	2.961968179	1.477591881	2.876377866	2.049664437	0	2.664648718	1.241386551	3.14425725	5.351451289	1.450523581
A2LD1	6.427196914	7.439199184	7.605390264	6.968511595	6.61694802	5.552187515	6.568286221	5.902641123	6.207649908	7.077595402	7.48739845	5.570320892	6.674631111	6.637637373	6.994258915	4.871824042	6.330879385	6.139761471	6.698783253	5.721786812	4.769212727	5.943920075	5.512317199	6.56207675	6.50339128	6.425522284	7.105617045	5.983178558	6.616525797	5.972252255	6.103456149	7.064250992	6.73392611	7.825195944	5.629744261	7.091713374	7.522368859	7.002411912	7.702527156	6.111569725	6.903162593	6.739543621	6.932005246	6.481988008
A2M	13.1274525	13.43176809	13.84083924	14.78644694	12.24555264	12.4057841	14.59899473	13.64985292	14.60741226	13.90229516	14.24910301	13.43206236	13.36632458	13.73646578	12.84388639	13.85681101	12.93828392	13.27434572	13.45032895	13.7210679	12.9428999	14.43322227	14.11003731	13.36977552	13.85663925	13.39603758	13.12952868	11.76557535	13.3618667	13.794547	13.66918936	12.3429968	12.27254582	12.69237361	14.98421751	12.95303638	13.05588074	15.05020404	12.48525697	13.55750258	14.83802468	14.15664212	14.28849192	15.51973925
A2ML1	6.179739084	6.107415183	5.960597103	7.273725817	6.545727338	5.279276539	5.973558306	5.814591489	5.921212815	5.967802032	5.501227257	5.771588833	5.666690927	6.769256024	5.939459995	8.055173262	7.593144958	6.842474474	6.685962445	8.249905875	7.636806989	7.282549551	7.212583234	6.280360259	6.61732514	6.412092051	6.342345449	6.577847999	6.876406285	6.16002014	6.119010835	5.677609304	5.544040082	6.194582103	9.522994342	5.983080609	8.992007919	7.768749024	6.03682195	8.353943686	6.367764844	5.719559104	6.27975917	5.411982149
A2MP1	1.317421724	0.771349537	0.059074803	1.997838659	-1.182311748	-1.182311748	3.515128094	1.808644079	2.931297162	1.790794912	0	1.093911708	1.959834467	1.448528869	0	0	0	3.153626067	2.354798077	1.309926997	0	1.352091332	0	2.117328726	1.39578746	0	0	-1.182311748	0	0	1.23582535	0	1.093416067	1.056806807	0	1.344062024	0	0	1.851024161	0	1.898600356	1.565754626	1.448955808	2.987737217
A4GALT	6.540690417	7.413898129	7.899157615	8.431065908	8.730628384	7.510656836	7.907275345	7.266938956	7.654131117	9.159724618	7.888423331	7.871181543	6.901180805	7.409865906	8.019371781	7.733563508	8.321531903	7.728640569	7.409728492	8.309980796	7.901525945	7.685108403	8.233191666	7.746444223	7.533898144	7.274311146	7.064455853	7.37934626	7.809274217	7.665958894	7.691960619	8.27122099	8.50416816	7.676263571	8.286422183	7.122148077	7.89720909	7.841758039	7.887615821	7.848677495	7.763925637	7.757427979	7.623976392	8.21090593
A4GNT	0	0.474198284	0.474198284	0	1.742802967	0.474198284	0	1.170927778	0	0	1.018311105	0	1.289885626	0	0	1.413326534	0	0	1.245947149	0	0	0	1.99138687	1.416542031	0	0	0	0.474198284	0	0	0	0	1.093416067	0	0	0	0	2.07745218	0	0	0	0	2.157110866	2.987737217
AAA1	1.317421724	0.413563258	2.762013663	2.804884553	2.79978186	1.542944181	1.3163914	0	0	0	1.609326023	1.708867067	0	0	2.195332563	2.113371125	0	0	1.245947149	1.984982964	2.015841343	2.840904686	1.315041709	1.416542031	1.39578746	2.182636053	0	0.413563258	1.947318874	0	1.23582535	1.056523605	1.708219775	0	1.268105395	0	1.388532865	2.895539916	1.204003557	0	0	2.298847766	2.157110866	0
AAAS	9.220110061	9.428555878	9.373547893	9.15446948	10.36626251	10.44127512	9.082212714	8.952356749	9.408760767	9.350750354	9.915937809	9.217929841	9.375679806	9.21887275	9.860157317	10.4934514	9.529032975	9.3623559	9.380017094	9.341916817	9.811850629	9.341019676	9.549807583	10.0028737	9.732877037	9.741243245	9.672557046	9.563005434	9.196226292	9.43230379	9.702291347	9.924578466	9.38787568	9.059611381	9.474689801	8.990826692	9.277847862	9.333429063	9.442767821	9.404510721	9.416012623	8.95699096	8.854674296	8.851740328
AACS	9.7713886	9.183232145	9.644620389	9.104339799	10.20001787	9.824883552	8.891646535	8.977648883	8.877313353	9.059619931	9.538180325	9.620627441	9.96305476	9.260145151	9.551522442	8.539010808	9.379967383	9.088639637	9.141560538	8.666491898	8.897664854	8.484413699	8.525753829	9.798984245	9.057479426	9.421971708	9.307834373	10.74130057	9.224058253	10.0797042	10.15053995	9.263013105	9.463964511	9.174655873	10.6300164	9.53649928	9.681920674	9.185669476	9.300512157	9.631891908	9.116053134	8.807205679	8.810882908	8.976108526
AACSP1	3.080830945	10.17911534	9.394480044	1.320199281	2.05688048	2.313813869	5.200464201	6.489624437	5.682924134	0	3.202319116	1.093911708	1.289885626	1.263473016	5.641719833	4.500943074	2.717824577	2.056430117	0	3.286496247	3.360583981	2.500408809	3.311586151	9.180652213	8.853820874	9.174903594	9.271469166	2.968333641	3.258475904	1.193519874	0	1.056523605	1.708219775	6.739734034	4.41577813	5.410869351	4.351732608	7.902828998	0	0	3.39914311	3.673775567	3.038178537	0
AADAC	7.539416313	4.909485538	4.671519258	6.804498176	8.248407373	5.122692468	4.348764431	4.556316607	5.953666286	2.565623914	4.494189879	5.960328262	3.807950462	5.724619718	3.553342906	8.190385475	6.473561413	6.533363565	7.180236612	4.535390421	5.363759035	5.070784384	4.237039197	5.103874489	5.594199769	6.200974534	5.743769452	4.44968109	2.746988393	5.260248505	5.471354435	2.677974528	0	1.056806807	8.763178591	6.036137081	6.752161394	6.745239931	6.507174411	4.43310759	4.954831076	4.364798666	5.222347849	4.928949544
AADACL2	0	0.409038747	0.409038747	0	0.409038747	0.409038747	2.799438838	0	0	0	2.027380235	1.708867067	0	0	5.864910067	0	0	0	1.904381675	0	1.347813425	1.352091332	0	0	0	0	0	0.409038747	0	0	1.23582535	0	0	2.90341078	3.141551507	1.344062024	2.90158943	1.384218917	1.204003557	0	0	0	0	5.290114302
AADACL3	0	-0.85642171	-0.85642171	0	-0.85642171	-0.85642171	0	0	0	0	2.351115335	0	3.807950462	5.153234632	0	0	1.259845015	0	0	1.309926997	0	0	0	0	0	1.469839885	0	1.400667593	0	3.124758904	3.39040949	0	1.708219775	1.056806807	1.358928018	0	1.388532865	2.543723003	2.29611755	0	1.241386551	4.4959224	2.63001199	1.450523581
AADACL4	0	-0.497766103	-0.497766103	0	-0.497766103	-0.497766103	2.799438838	0	0	0	0	0	0	2.156588189	1.133114618	2.936218429	0	0	1.245947149	1.984982964	0	0	0	4.275300617	4.575221505	4.22489809	4.461671338	-0.497766103	3.635323279	1.837620912	1.89154397	1.056523605	0	0	1.358928018	0	0	0	0	0	0	1.565754626	0	2.159029908
AADAT	7.713616457	7.375267004	7.041232293	7.520577514	6.482753862	7.389959948	7.501377556	7.25209107	6.92634179	7.285135442	7.155075217	6.110012435	6.8655098	7.086243337	5.950916004	7.52344952	6.623940144	6.605353706	6.56513996	6.844301853	6.941407023	7.165553487	6.83409477	6.831262298	7.315042413	6.645514973	7.049452471	6.687520655	6.848783934	6.778377839	6.409959408	6.694765896	6.73392611	7.64288682	5.381580185	7.958394933	6.327112936	7.476816305	5.278343442	4.43310759	4.423836784	8.19519076	8.402458887	7.178366014
AAGAB	10.75442766	10.78174814	10.80858685	10.33641302	10.02892526	10.33491973	10.08880088	10.46685939	9.855278278	10.74764613	10.6166278	11.22571192	10.63535117	9.954031395	10.76854558	10.37736379	10.09230195	10.37333766	10.51768964	10.12079001	10.10691735	10.05830829	9.934691301	9.809758736	10.01804584	9.885898799	10.03266633	11.05858704	10.63672462	10.46054614	10.31764549	10.66159151	10.65372047	10.2263692	9.839979985	10.64077003	10.85623161	10.18642529	10.99074098	10.57512716	11.1273601	10.07571671	9.887779277	9.488828078
AAK1	12.4343909	12.45707736	12.00837313	12.32601313	12.31435486	11.97868318	12.1357408	11.92124002	12.32269315	12.23112413	12.14722347	11.91887781	12.1359789	11.93209927	11.08883092	12.55251411	12.2551854	12.09403442	11.96417495	12.91122078	13.3601994	12.90793473	12.76999584	12.81101512	12.55017516	12.68350899	12.44315535	12.49628681	12.47397519	12.03499663	12.06870255	11.63606767	12.20787413	12.47514317	13.12618766	11.91855918	12.57595835	12.1358337	10.49787135	12.25448728	11.48123708	12.1986894	12.35955484	11.64338341
AAMP	11.20650021	10.33654042	10.77442046	11.15541286	11.80156534	12.09596877	10.64271471	10.95199494	11.00910763	10.50180964	11.44470923	11.06387015	10.77396337	10.59201971	11.18781119	10.46316988	11.1870699	11.03544953	11.11486251	10.99815227	11.40892068	10.88595082	10.88711179	10.9580552	10.74580042	10.87836972	10.83563044	10.94300976	10.36400273	11.26557783	11.4361639	11.20889928	10.74423319	10.47332356	11.29144546	10.92161793	11.15438597	10.97114203	11.7775752	11.73147436	11.35104241	10.75656044	10.58621322	10.57563714
AANAT	1.317421724	-0.077132642	-0.077132642	1.174716421	-0.077132642	-0.077132642	0	0	0	0	1.018311105	0	0	1.448528869	0	0	2.717824577	1.367247386	1.245947149	0	0	2.037606529	0	0	0	2.182636053	1.460925151	-0.077132642	0	1.193519874	1.23582535	1.659845671	1.708219775	0	2.046103514	1.344062024	0	1.384218917	1.204003557	2.059899338	1.241386551	3.14425725	1.448955808	0
AARS	12.35948812	11.11865836	11.43548837	11.90325724	12.3094673	10.82482724	11.04502983	11.01965596	11.46310801	11.75032043	11.39503023	10.82763374	10.8894688	10.8677727	12.30749088	12.50266002	11.98015801	11.84684761	11.65674179	12.35715668	12.96258362	12.4565219	12.66974453	12.46029991	11.66648685	11.87118631	12.02497361	13.0826145	11.32702364	12.37072342	12.59066545	11.3276169	11.68640623	12.31692641	12.45533325	12.05715387	11.26571176	11.48225506	11.53293559	11.39953185	10.98118469	11.76104081	11.72571268	11.61476856
AARS2	10.12068887	9.697544669	9.599461968	9.718040606	9.899170258	9.763459425	9.426131453	9.394307075	9.777900121	9.015280163	10.10208496	9.337106292	9.842023276	9.978769405	9.975919771	10.63441635	10.63790438	10.14134647	10.03353063	10.14189174	10.24830312	9.721355122	9.962091243	9.949773133	9.567509493	9.933834246	9.765701214	9.149174181	9.774169459	9.886366937	9.662267317	9.791953974	9.731245903	9.783118503	10.74132323	10.73873747	9.490646455	9.928176235	9.35317271	9.850181883	9.741041552	9.780602728	9.865636959	9.081261164
AARSD1	8.761229021	8.753705458	8.947154271	9.163122359	8.834288272	8.89274037	8.942486316	8.918016135	8.847980621	8.558353683	8.493425043	8.253659385	8.519227184	8.734916045	8.686508884	8.978072921	9.258120833	9.038507299	8.900440307	8.914323207	8.878514096	8.67103039	8.732843764	8.278212855	8.386034769	8.516153247	8.04954315	8.275378104	9.065262799	8.754366704	8.875499612	8.823601091	8.682198399	8.758688193	8.567947152	8.769735317	9.054808445	8.994357992	8.911378315	8.349254062	8.499938314	8.998611109	9.084413017	8.943927039
AASDH	9.593333365	9.796342176	9.482406273	9.541119807	10.15788988	10.01740484	10.38254784	10.12268872	9.661085161	9.269696495	9.632386907	9.728747846	9.801899893	10.06532757	9.349947541	10.09967716	9.498758818	9.653037484	9.887985266	9.713828787	9.472233195	9.616867979	9.454219721	10.42866951	10.62581758	10.74040017	11.12549667	9.303280357	9.62463783	9.039294908	9.168892783	10.5651391	10.47448543	9.119681626	10.19037922	9.469192902	9.51008239	9.738872789	9.270735419	10.17926048	10.69316008	9.527636263	9.659921843	9.887612741
AASDHPPT	10.1804586	10.1840382	10.11056983	10.56946908	10.65940148	10.82477492	10.71044556	10.57748437	9.945939702	10.53128289	10.49721214	10.61766009	10.35495636	10.23906157	10.78814987	10.59624622	9.985204821	10.36750101	10.54840835	10.69400236	10.59629693	10.60566294	10.35920049	10.25865254	10.68494163	10.47215166	10.64505767	9.575592414	10.36400273	10.5156577	10.96762863	10.0084377	9.891752711	10.65865049	11.03675298	10.76224003	10.54356683	10.83787039	11.54587755	10.41937762	11.19277469	10.57751537	10.63254559	10.39059664
AASS	10.92495485	10.48937392	9.764256399	10.06508554	9.976617035	10.51530902	11.2499336	10.8742668	11.14120606	10.16577303	9.707164176	10.00347571	10.45139278	11.79240794	10.01271453	9.570312597	10.34080452	10.46025531	10.00133869	10.765725	10.34495622	10.83180416	10.81669084	10.65032806	11.12024316	10.79548659	10.89199731	9.514836375	11.04932684	10.37277333	10.15950803	9.190816633	9.914846108	10.27704122	10.95600796	10.65293972	9.666893298	10.73838195	9.330826332	9.453401091	9.769170348	10.89254579	11.21803314	10.73658944
AATF	9.582142473	10.06848207	10.41251007	10.06118927	10.24085682	10.40496602	9.905902385	9.827158851	10.09095466	9.963694103	9.91432877	9.995673206	9.852389688	9.74023988	10.94308651	10.00709276	10.46681668	10.16480567	10.16462591	9.833273738	9.786831322	9.546713162	9.867333904	9.7155037	9.587500698	9.560299013	9.191549105	10.09433377	9.27150844	9.582753379	11.40261529	9.777896122	9.884848876	9.696284126	9.930679505	9.940547465	10.97000115	10.2315671	10.8813184	9.79262016	10.11829843	9.876508883	10.06367032	9.665474135
AATK	6.18240936	5.751415632	6.131325692	5.778529666	7.134919339	6.491567234	4.945255625	5.268544196	4.710737329	6.33899095	5.164648575	3.625878352	4.755505094	5.153234632	4.240296111	7.119677785	7.134118382	6.03937821	5.873152929	5.456129589	4.995720293	5.002539741	4.796271423	6.921249863	5.733416274	5.608442924	6.411709641	3.867962331	4.181057158	4.343870417	5.067115973	4.914452939	5.263596571	8.711097661	4.941761729	8.150314777	5.582723575	6.031488677	3.811245941	4.204191326	3.199364361	5.463593273	4.75229672	6.934458179
AATK-AS1	0	0.474198284	0.474198284	0	0.474198284	0.474198284	0	0	0	0	0	0	0	0	0	2.113371125	1.921969542	0	1.245947149	0	0	0	0	0	0	2.182636053	1.460925151	0.474198284	0	0	0	0	0	0	0	0	0	0	0	0	0	0	0	1.450523581
AB000466	5.576999896	6.01758401	6.531526579	5.359657514	6.270834155	6.171437937	6.495323924	6.273944359	5.9844999	6.455390264	5.931333886	5.724384415	6.379703888	5.970820861	6.483373289	6.373202749	7.106788318	6.505037003	7.124312816	7.219197167	7.289872544	7.252893332	6.863706936	6.906067455	7.155156643	7.331075468	7.523953596	5.655890673	6.559992785	5.419708432	6.186063759	6.784981023	6.137020165	7.302921797	6.582962075	6.352847019	6.065810422	6.227455114	5.978354357	6.83383233	5.481670047	5.945626249	4.231545086	5.499697105
AB007962	7.029646565	7.556111541	6.937394294	7.539623193	8.284639012	9.164978462	8.633719701	8.322994149	8.218713702	8.460542858	7.178858124	8.364731839	8.431853836	9.215980933	8.117168849	7.07783281	7.587402237	8.065740474	7.992909204	8.33920434	7.900499993	7.955500753	8.136563963	7.306780638	8.233541485	7.606675436	7.739616449	8.099530108	8.397417534	7.147148529	6.599906392	6.575028676	6.222523856	6.80725542	6.682813294	8.684575125	8.528210687	8.404675381	7.606963722	8.359314494	10.29871276	7.095215224	7.727355209	8.06476688
AB059369	2.453283072	1.454824656	1.454824656	0.8427079	3.841043257	3.184231459	0	2.528186359	1.868364277	2.562623293	0.951026114	1.093911708	0	2.128335377	2.114152307	0	0	0	1.883079036	0	1.303341022	1.360840321	1.315041709	1.416542031	0	0	2.171750221	3.654588378	0	0	2.682717516	0	0	1.056806807	0	0	2.082786354	0	0	3.139632427	0	0	1.448955808	1.450523581
AB062081	6.019065293	5.753884691	5.232866554	6.303397962	5.760652702	5.903890901	6.311270737	5.703942543	6.327748755	6.036728418	5.913525648	6.053468176	6.102893534	6.680832646	4.794632988	5.995424632	6.43454681	6.492182268	6.559695742	6.207202086	6.07136208	6.025282011	5.539805035	6.065585833	6.055229348	6.311195733	5.978042384	5.519951684	5.485144758	6.804361889	6.681788493	6.316777558	6.380468428	6.465589882	5.910235694	6.652882916	6.229378852	6.562402211	5.049855647	7.633657342	6.436640537	7.047909592	7.020984744	5.507412951
AB062083	4.96702118	4.237666763	3.394112397	5.328285251	4.378526073	3.683961148	3.713382097	4.827653711	5.105098538	4.247570691	4.337621102	5.368797757	5.717101869	5.079891695	4.025595498	5.430840801	6.033223311	5.244865422	5.356586313	5.994386914	5.396941723	5.081410067	4.826094453	5.652931736	4.968549348	5.66388866	5.68452276	5.279424234	4.342117911	5.349941346	5.930891172	5.261313103	5.699117964	5.41105948	5.113978516	5.370122889	5.594849988	4.902314424	3.995879525	6.094272212	4.290389803	5.439030799	5.701974909	4.181109249
AB073649	7.318508503	6.685026998	6.012719944	7.79346216	6.358725826	6.15051287	6.788505178	6.363726345	6.811852689	5.85091353	5.817098866	6.52782317	6.757317744	6.202230264	5.421211246	5.412363223	7.943618299	8.039646744	8.342126505	7.338584758	7.726168097	7.174420725	7.207217732	6.964319169	6.827325866	7.263217258	7.310670525	7.861585634	6.657925829	6.384870217	6.244991904	6.619598081	7.336291485	8.351229983	6.444136749	7.042045944	7.155358619	7.491607851	5.659458708	8.209800913	7.202107116	7.302189664	8.025225794	4.595215734
AB074160	0	0	0	0	0	0	0	0	0	0	0	0	0	0	0	0	0	0	0	0	0	0	0	0	0	0	0	0	0	0	0	1.659845671	0	0	0	0	0	0	0	0	0	2.782611783	2.157110866	0
AB074162	6.152458304	8.641724731	7.453406845	6.063249747	8.256332136	8.590499846	6.559650154	5.776558618	5.790492305	6.850867564	6.3538974	7.236077788	7.15426205	6.734534268	7.034211302	6.955352846	7.128952415	7.463375867	7.391575105	6.934301534	7.737703247	7.104840724	6.73680457	7.642518849	7.954850966	8.131697646	7.968770264	7.189771867	7.241934791	6.868060968	5.613505968	5.833272627	5.305560295	7.353831816	6.093658301	7.416730494	6.192508287	7.053849387	5.659458708	6.671954543	7.851749041	5.421980661	6.712294933	5.075549893
AB074166	9.512874767	9.708372282	8.895437718	8.512332408	9.298153904	9.704070729	9.97628414	10.32346347	10.15929224	10.73468674	9.27098286	9.392805618	9.922962435	9.406764077	9.668114926	8.804407819	9.68292849	9.734755095	10.0419464	9.89784993	10.06557556	10.09314054	9.812568895	9.975312114	10.41922646	10.55531022	10.46346079	10.51066897	9.748719256	9.530305416	8.336840866	9.867899132	9.286539427	9.993302773	10.11711464	10.3005828	10.04569782	11.09586732	9.771960708	9.847007696	10.63055022	9.982151256	9.953874208	9.142046695
AB074188	0	1.247851648	1.861475046	5.263978975	-0.03712531	2.15284007	4.239175625	4.955942633	4.384317741	1.790794912	1.018311105	0	0	5.771045067	2.52938862	2.113371125	1.259845015	0	1.245947149	2.790179778	0	3.5692157	3.689831619	0	2.091748146	0	0	-0.03712531	7.139264889	0	2.340699369	1.056523605	0	1.660218488	3.756976488	2.027614756	1.388532865	4.652749734	0	1.370044872	2.690869819	3.14425725	3.270606537	7.341414
AB075489	6.117227888	5.31109344	4.702402242	6.305583947	5.2357549	5.543040496	5.828235003	5.600192036	6.3313157	6.03104083	6.827491637	6.528355225	3.045152036	4.707451403	5.828715914	5.287043085	6.826149552	6.982065405	6.774488823	6.303834777	6.70823375	6.281455431	6.962035281	6.788327527	6.570301466	6.704485176	6.20752128	6.319571656	5.658336744	6.318947954	7.028795023	7.470893816	8.366034697	8.910858365	5.221363977	5.323210571	5.944828128	5.031524193	3.177013402	5.919448881	5.656124845	7.471895395	8.465813514	4.13061613
AB075492	6.89232452	6.965355942	5.719236325	7.283878533	6.563754908	6.513998324	6.81548269	6.308299158	7.135024969	6.924735166	6.060204493	6.54141754	6.991439926	7.661760788	6.245206644	7.944763419	7.850180298	7.945152558	7.817681153	7.596851361	7.789809855	7.269105366	7.63720707	7.00876063	6.913992422	7.363844022	7.024807039	7.095255763	6.999069541	7.045109409	6.844760876	6.658982557	6.553788176	7.073728627	6.687420865	7.271423947	6.911707093	7.351120613	5.227539072	7.739938374	6.899870008	6.809794157	6.659446604	6.094444174
AB1	9.614030208	8.510713316	8.375332068	8.932612599	9.548464933	10.13261524	9.863368157	9.228153465	9.309145583	8.227552227	8.412105923	8.338425262	8.779472666	9.336493883	8.769723461	9.092707471	9.372458329	9.215396897	9.148481813	10.24785731	10.42647941	10.24874186	10.26982937	8.276815714	8.923964801	8.764754186	8.292634173	8.805413612	9.651891006	8.093588898	7.988270827	8.359536122	8.057126041	8.749374527	8.525444222	8.801624389	8.064991229	8.772467319	8.090454058	7.455464005	8.131621879	9.595777679	9.097913654	10.33570013
AB209061	7.259317032	5.959688075	6.616641407	6.667377166	6.325744723	5.913107598	6.310729092	6.421322321	7.39036429	7.910843836	7.210170669	8.329243407	7.728687307	7.451938283	7.48944085	8.91593165	8.339471127	7.493536145	7.588678653	7.390130789	7.797145329	7.062897996	7.205473274	7.174817337	6.500274914	7.324558932	6.65720962	6.34613192	4.771305845	7.626378956	7.152818011	7.046446368	6.534684461	7.05697127	7.381079143	7.203919654	7.595163919	7.505738054	7.041584197	7.207180662	6.619101491	7.277064139	7.334168878	5.90382072
AB209185	5.259463865	4.848684778	3.631368723	4.641089092	5.565650293	6.070063206	5.01341333	4.556316607	5.252346493	4.813001517	5.790614549	5.17672653	4.970247227	4.925906023	6.083761736	6.655500103	4.220558784	4.799928639	4.897559156	4.863269903	4.59567732	4.602426423	4.943072932	5.103874489	5.493316753	5.382251004	6.002309655	4.944415402	5.454457992	5.677985296	5.232251379	1.659845671	2.737456223	2.084392852	5.535537032	6.00190777	5.428651527	6.134285765	5.460243622	5.859281271	5.076480234	4.364798666	5.08202009	4.658954696
AB209315	7.344306175	6.714381345	6.14552689	5.842030349	5.624696447	5.74591096	6.748669321	6.200224982	6.816611013	5.985834902	6.345006418	5.791524742	6.687026696	7.867516185	6.174031845	7.779289269	8.038888386	7.27506532	7.649869711	7.456882923	6.251867474	6.208203434	6.659061477	7.357302321	6.812954615	7.048932874	6.465067349	6.958142717	3.93384243	7.193935658	5.714138263	6.520069198	6.146749047	7.257603786	6.07970595	5.159578231	6.487905059	5.44174135	6.206374462	6.628478759	6.141406694	5.102855397	7.007080631	5.736175128
AB231702	0	0.869174962	0.869174962	1.320199281	0.869174962	1.998555885	1.993075805	0	1.217597937	0	0	0	0	2.629447087	1.133114618	0	0	0	2.697544422	1.309926997	0	0	0	2.586968194	0	0	0	0.869174962	0	0	2.340699369	1.056523605	1.093416067	0	0	0	1.388532865	0	0	1.370044872	2.690869819	0	0	2.632085924
AB231703	1.994364834	0	0	0	0	1.755014416	0	1.808644079	0	0	2.027380235	0	0	0	1.133114618	0	1.259845015	0	1.904381675	0	0	0	0	1.416542031	0	1.469839885	2.171750221	0	0	0	0	1.056523605	2.468621734	0	0	2.027614756	0	1.384218917	1.851024161	0	0	0	0	0
AB231705	0	0	0	0	0	0	0	0	0	0	0	0	0	0	0	0	0	0	0	0	0	0	0	0	0	0	0	0	0	0	0	0	0	0	0	0	0	0	0	0	0	0	0	0
AB231711	1.317421724	0.409038747	0.409038747	0	0.409038747	0.409038747	0	0	0.854882179	0	0	0	0	0	0	0	1.259845015	0	1.904381675	0	0	0	0	0	0	0	0	0.409038747	1.870507368	0	0	0	0	0	0	0	0	0	0	0	1.898600356	1.565754626	0	0
AB231729	0	-0.190456247	-0.190456247	0.75584706	-0.190456247	-0.190456247	0	0	0	0	0	0	0	1.926553431	0	0	0	0	1.245947149	0	1.347813425	1.352091332	0	0	1.915806287	0	0	-0.190456247	1.947318874	0	0	0	0	0	0	0	0	1.384218917	0	0	0	0	0	3.350866851
AB231731	0	-0.481560631	-0.481560631	1.240177198	-0.481560631	-0.481560631	0	0	1.804100131	0	0	0	0	0	0	0	0	0	0	0	0	0	0	0	1.341098851	0	0	1.361801948	0	0	0	0	0	0	0	0	0	0	0	0	0	0	0	0
AB231779	0	0	0	0	0	0	0	0	0	0	0	0	0	0	0	2.936218429	0	1.367247386	0	0	0	0	0	0	0	1.469839885	0	0	0	0	0	0	0	0	0	0	0	0	0	0	0	0	0	0
AB240015	0	0.844678201	-0.440298758	0	-0.440298758	-0.440298758	0	1.170927778	3.162460014	2.229613236	2.052564512	0	0	0	2.195332563	1.413326534	2.995213266	2.871669278	3.738300805	1.309926997	0	0	1.315041709	0	1.39578746	1.469839885	0	2.638445909	0	2.894430416	2.682717516	0	1.093416067	0	4.057402811	3.557110611	0	0	0	0	1.898600356	0	0	0
AB372727	1.317421724	0.409038747	1.650425298	0	0.409038747	0.409038747	0	0	1.217597937	1.157061456	1.018311105	1.093911708	1.289885626	0	0	0	0	0	0	0	0	0	0	1.416542031	0	0	0	0.409038747	0	0	0	0	0	0	1.358928018	0	0	0	0	0	0	0	0	0
AB429224	0	0	0	0	0	0	0	0	0	0	0	0	0	0	0	1.413326534	1.921969542	0	0	0	1.347813425	0	0	0	0	0	1.460925151	0	0	1.837620912	1.23582535	0	0	0	2.046103514	0	1.388532865	1.384218917	0	0	0	0	2.157110866	1.450523581
AB488780	4.122195244	4.702180378	4.709613154	5.319117719	5.560592281	5.319566147	5.01341333	4.477456875	4.976758314	4.988715846	5.495007336	5.604363207	5.728549697	5.005729096	5.201615148	4.140374584	5.467139389	5.094884438	5.397538194	5.189941495	5.46816945	5.135946095	5.363821876	5.626848622	5.071523605	5.382251004	4.770444576	4.45919043	5.788551543	4.595014973	4.319924699	4.498140563	5.385994425	5.23767636	5.081674088	5.245177009	5.428651527	6.198960992	4.891573813	6.382128991	4.821971876	4.830078976	4.554057688	5.084420307
AB586698	4.240805743	3.379144904	1.362692053	3.520930329	2.499223189	4.353155725	3.515128094	4.71735472	4.642699091	4.099123474	2.629767996	4.3640934	3.672261818	4.664811658	3.234637403	4.27042175	2.995213266	3.161289125	3.767657704	3.690225322	4.325750803	4.304369047	4.237039197	2.94069229	3.812556852	4.355370588	2.188490246	4.103739773	2.746988393	3.133249191	3.190766976	3.268929708	3.165191865	3.097990558	4.613188524	4.494486832	3.636929593	2.914151592	2.91052254	4.630626263	3.417679855	4.220554975	4.842056665	3.272823631
ABAT	8.523883377	8.998668633	9.333918994	7.676611666	9.055134139	9.032696113	8.72877294	8.497654528	8.634273691	7.797045006	7.912756723	9.783632711	9.62309914	9.087460044	7.361807714	11.3448839	9.044931349	8.822783501	8.938732548	9.716367957	9.809368133	9.29182941	9.19064778	9.367267061	8.932997433	9.130035174	9.178515383	9.689445945	8.191652942	8.434390461	8.524535769	6.782294202	6.893772731	6.930690707	9.681293411	8.319675456	9.629834044	9.365480696	8.452913718	9.390952445	9.452989836	9.023714471	9.110882887	8.796579869
ABCA1	12.96940186	13.20311286	13.12938082	13.14600029	13.33242304	12.68691848	12.34788932	12.58194203	12.44478555	13.49356936	12.89408317	12.3408784	13.36734294	12.04791343	12.01672354	12.52196689	12.21623724	12.4331227	12.27248459	12.43630036	11.85339941	12.18063814	12.23108543	14.00873243	13.74866022	13.80605856	14.04520249	12.91620945	12.04014807	13.15218595	12.33658809	13.46012469	13.47733178	12.97214591	13.70555448	12.41959083	13.563263	12.38239822	12.80706388	12.31517424	11.56882776	12.4379378	12.17054995	12.46907583
ABCA10	7.57326941	7.313904721	6.704732229	9.480493946	6.478766739	5.997052788	11.79160218	7.727077015	9.15397163	7.674885264	7.204363641	6.974695806	7.537925326	11.16780563	8.885638137	6.8174647	7.117550733	7.373459645	7.806055615	10.53677312	7.016851497	9.276016689	9.400244129	6.882581815	11.52848678	8.042119376	7.12784629	6.19304508	10.39542944	7.014989106	8.999705486	6.361801701	6.191302661	8.146016262	8.410645428	7.695056909	8.506806647	10.5747093	6.320681422	8.747187563	9.534604121	6.659275146	7.996192462	11.42105443
ABCA11P	8.538315676	8.61610322	7.866691837	7.768422073	7.894087792	7.806604947	9.009729445	8.537463828	8.509527706	8.446673749	7.644796064	8.330769307	8.676588967	8.787467476	8.06765576	8.789515693	8.268360106	8.17418418	8.401330204	9.199483597	9.414306574	9.035743592	8.958345566	8.736150612	8.887009357	9.000074806	8.834788157	7.514705284	9.091714019	6.52433801	7.315814322	7.037223758	7.217015244	8.195715086	9.458928029	9.20711648	8.127764821	8.527930238	8.261898771	9.88978717	10.10667094	8.102332298	8.519513827	8.224595435
ABCA12	7.095824173	4.113436275	3.323436467	3.319334097	5.494342853	3.855199218	1.993075805	1.808644079	1.217597937	5.461101556	5.164648575	7.013470798	4.078605886	3.712053378	3.398697782	3.219947563	3.760465945	2.871669278	3.879452991	5.503943318	5.611853463	4.855528548	3.989225528	5.852030528	5.819283105	5.608442924	5.962310557	3.290403886	5.018913953	2.620211662	4.109521488	2.411332529	3.625021268	2.084392852	1.358928018	2.838871846	5.060153746	3.795190052	3.670617014	6.513061238	5.076480234	7.533488344	7.668332935	5.679736083
ABCA13	8.944903135	9.562880469	8.975844624	8.76679668	9.063119304	9.650478848	9.75391696	8.000881384	7.919688189	9.437533083	9.882580559	10.39462886	11.27739491	10.21344421	6.866120716	8.873937728	8.904780512	8.536012376	8.782074677	8.705407452	8.098770505	8.372062708	9.295427308	8.861418361	9.220688017	9.29809299	9.143574373	10.30825463	9.650507175	10.54708647	9.952897488	10.69568678	11.04759538	8.708082122	7.101751729	8.281161859	8.892019587	9.166391541	8.921111639	9.055965604	7.438650044	8.833047538	9.108804779	6.672228982
ABCA17P	3.516698836	4.779028204	4.284477307	3.997297817	6.525932656	6.482485308	3.313615064	4.896561641	6.355106227	3.264565256	3.734065351	4.566230703	2.76135907	4.553412609	4.830169145	6.041697131	8.024664452	7.632794252	8.140610644	6.363888509	6.29025914	6.380234452	6.90746298	5.103874489	5.205121519	5.499775348	6.116054598	1.800985545	6.437912602	5.354033206	4.414636652	3.803119893	3.868434131	5.723980412	4.613188524	6.658387298	7.04513671	3.178161641	3.136947679	5.819349159	4.32909422	5.699562726	5.902641123	4.844443679
ABCA2	10.64175589	9.138262003	9.848935214	9.674038938	11.55246591	10.32675433	10.12772124	10.14822839	10.63277713	10.07974358	10.30414512	10.73924079	9.64412198	9.167865066	10.45318713	10.35063098	11.39557073	10.82706923	10.50778784	10.18643662	10.16383928	9.939250235	10.44320258	11.53996385	9.892261756	10.93648811	10.42546049	9.689308167	10.83036266	10.01098408	9.11427227	10.55379307	11.08870262	11.51178876	10.99554711	10.35312062	9.962975534	10.09710972	9.176717663	10.84555342	10.47288474	9.93820273	9.820361182	10.04025524
ABCA3	9.039619705	9.427398627	10.01811066	9.135394412	9.892210194	9.591576553	8.864224212	8.919172847	9.679859689	8.753248847	10.05037842	9.217929841	7.766615075	7.69199627	9.191138739	10.4984371	11.4339673	11.02126398	10.99490532	9.780864891	10.0386135	9.661811535	10.11004824	9.928205693	8.354312308	9.205501336	8.639934345	8.216283367	9.3556922	9.941132458	9.434903043	8.901837778	9.414486301	10.06990621	10.10069729	10.01966121	9.354737948	9.747006459	8.505617494	9.29594172	8.000653358	8.985168379	9.146553261	9.659303185
ABCA4	5.516207361	6.324303052	6.064030331	5.697612697	8.028804236	7.528671098	5.772288572	5.932512271	6.307609228	5.847527498	5.817098866	5.90677138	10.18524068	8.452520455	7.264392211	5.966931572	6.603393561	4.530876266	5.654856992	9.452357008	9.241260854	8.69366081	9.290018847	10.03766153	9.308231374	9.50162585	9.602720819	6.449081908	8.364159732	5.052134011	8.250563437	7.309861809	8.146252611	8.703640423	7.560664729	5.511622257	7.644066276	8.633486668	7.935501239	5.819349159	6.951670352	5.699562726	6.202894881	6.589748089
ABCA5	9.945885354	10.19238916	9.370300675	10.56722175	9.526774318	8.615690379	11.21116069	10.48050966	10.06918823	11.10750427	9.368619718	10.09915789	10.48723014	11.10718841	9.768977777	9.638564065	9.8295392	10.2020445	10.65268394	10.47006016	9.622195588	10.29182228	10.12629348	9.825744544	10.87595726	10.06376493	10.78795477	9.921395826	9.819799574	9.391082447	9.04663687	10.18163527	10.21636368	10.43443232	10.43125236	9.526751808	11.59047804	10.66015813	9.880387724	7.673064037	10.12169429	10.0948769	10.22989573	10.54679426
ABCA6	8.924711726	8.672936621	9.037291906	11.12091688	5.291430789	6.192655852	11.4391123	9.78070092	10.13923553	9.920399883	9.226155731	6.734850007	7.625941057	12.22719731	9.951663764	6.791702041	8.246265228	8.629155167	7.985275838	9.886102394	7.814183803	10.16947282	9.834790811	6.510174715	10.49657361	8.653812102	6.730244624	8.692626185	9.920915163	9.003563081	8.913134634	7.754238195	7.235151321	8.6998973	8.41851912	8.196448066	9.114694176	11.03231973	7.973415803	8.494841324	9.505383737	9.071806956	9.300942298	12.27643056
ABCA7	8.268630265	7.048323872	6.949314833	7.84575295	6.156893298	4.814805155	7.583265399	7.884439905	8.225246835	8.668562564	6.990299173	9.033460828	7.894782724	7.484762393	6.441597255	7.030705406	9.315111657	8.405450694	7.937639211	7.937125666	7.566220023	7.791164962	7.988549445	7.054050493	6.847902927	6.566895957	6.930104993	7.538727801	5.711998324	7.268331276	7.189845984	8.672875866	8.502545442	8.12785538	6.767935745	6.804555254	7.667220652	8.269446693	7.509581477	8.362166138	7.897123187	7.797768547	7.751764108	8.249291914
ABCA8	8.623695803	9.595190944	9.878651321	11.05388525	5.192825591	6.407164386	12.89324313	9.895407506	9.7286648	8.481496932	8.645885778	6.611889345	8.422465871	12.25245615	11.05739566	6.619585214	8.1400008	8.640736096	7.495356078	10.98752261	8.199732854	10.39190304	10.27962094	7.322966389	11.9543855	8.716462876	7.420733385	8.557232618	10.7561965	9.37288108	9.952384514	7.100577201	6.764036574	8.949800629	9.295113197	8.762648646	8.342556587	11.88779884	6.138844152	8.559899723	10.22061588	5.648606438	8.630490725	13.02547295
ABCA9	8.56896674	8.58786331	7.797674607	10.66260176	7.497264975	7.398988215	11.88871407	9.016170252	10.15090606	9.283601601	9.037815233	7.750885139	8.41978973	11.63446555	9.618692115	9.157557912	8.985516468	8.954311182	8.695412096	10.12826512	8.634132218	9.966106821	9.890409053	8.825025126	10.87784706	9.282268395	8.748284002	9.077496605	10.07140395	9.202625886	9.894711133	8.013146287	7.873674279	9.048528009	8.749604558	8.618788513	9.051952432	11.18743077	6.863887421	9.220261418	9.450066287	9.266172114	9.377840964	11.73719232
ABCB1	6.508421417	5.631630719	6.483076599	6.843197045	5.832247185	6.25199177	9.375396085	6.748973676	7.623425005	6.787542706	5.843105748	5.347247577	6.64598114	8.229627376	6.223483376	6.531269632	6.35566133	6.557761607	7.164734529	8.349906046	5.591192112	7.768227177	7.004287358	7.141940797	8.549101536	6.964558111	6.92053422	5.690810316	7.566310745	6.35908788	6.520355459	5.061664242	5.082354245	6.51958975	7.619252719	6.567693068	5.807771729	9.787079751	7.568141929	6.354453725	7.59514679	6.937109297	7.668332935	8.940725025
ABCB10	9.198287558	8.9351717	8.685368658	9.442136477	9.100125795	9.659407093	9.752322246	9.470425994	9.360118375	10.63051771	8.787853385	9.707370781	9.778186353	9.308162294	8.843085303	9.587852085	9.104629822	9.050463356	9.297507585	9.589146947	9.381558861	9.531658104	9.43412555	9.23761897	9.713385113	9.480334476	9.697136613	9.286052412	10.12660056	9.355014378	10.07642511	9.549553914	9.7545732	10.06990621	10.28208235	9.744881855	9.532321247	10.01291238	10.43493942	9.850726744	9.433196871	9.849173373	9.752534017	9.410163651
ABCB11	1.994364834	0.474198284	0.474198284	4.456680258	0.474198284	2.2292127	4.545743572	2.85953673	2.315211347	1.157061456	2.838604543	1.093911708	2.76135907	1.448528869	2.800452062	1.413326534	3.227772005	1.367247386	0	3.50525956	2.84419335	1.352091332	2.450032921	3.46161951	3.634506099	2.182636053	3.730089796	1.991321455	0	2.620211662	0	1.056523605	0	1.056806807	5.535537032	0	4.232611087	3.178161641	0	0	0	2.782611783	4.554057688	1.450523581
ABCB4	7.29621869	5.592422836	6.037131055	6.596390647	5.722466101	5.323748	5.315622231	6.096119752	6.072097091	6.599052018	5.620606318	5.425500982	5.89159057	6.202230264	4.16743611	6.147047207	4.148641443	5.160078516	4.248760538	5.509575919	5.026825772	6.186220941	6.190295029	6.40040906	6.367477106	6.767715727	6.425308777	5.34411419	5.253060064	5.713806517	4.21855536	5.014243453	5.033248182	3.687457296	5.146850492	5.966846558	4.988427322	6.065534294	5.426089771	4.535244563	5.865393594	8.350557483	7.656010348	4.450629926
ABCB5	7.684505724	7.598042278	6.805492355	8.781349897	7.268115195	7.755613175	7.663620011	7.183813915	7.41567451	7.343445127	6.994134273	7.033474228	7.894870321	7.546918207	6.570544081	7.876345775	8.374936397	7.93736336	7.851577689	7.759819258	7.614797423	8.235575773	7.956237852	7.993824413	7.760162325	8.161343725	7.661581398	7.724068005	7.97551967	7.427702699	7.229859983	6.666670716	6.969991729	7.768998772	7.422334616	7.122307412	7.714112114	7.352116301	4.93956006	7.501865567	6.337661448	7.733973317	7.780542606	6.573563383
ABCB6	10.1482298	8.808926678	9.183522141	8.976148196	10.03809146	9.176482135	9.034953406	9.024342233	9.459515448	9.443891526	9.374739323	7.639803024	8.499200716	9.384577635	10.12089357	8.765452092	8.795498564	8.778523543	8.772693579	9.264046945	9.478871944	8.952049092	9.310687159	8.65201597	8.111208018	8.615133185	8.471696585	9.107801734	9.112858822	9.457058911	9.946056008	8.384273265	8.46642218	8.200809286	9.369394255	8.830631446	9.334197337	9.281663163	9.103824637	7.791828516	8.962880228	8.397776518	8.382552977	9.228197692
ABCB7	9.331229568	9.079142302	8.873556851	9.889663344	9.698965701	10.02902454	9.936944972	10.08328627	9.761446662	9.458090072	9.769365802	9.667672806	9.975533244	9.956544459	10.13431297	10.14064712	9.346359184	9.754151342	10.06468733	9.583594654	9.632484043	9.540709979	9.363561174	9.388983959	9.773779217	9.689611503	9.61244535	9.797294283	9.759124497	9.885287445	10.17103463	10.08808991	10.03427494	9.677373821	10.17873887	9.563153548	9.420941339	9.528493433	9.730914015	10.02542259	10.18575603	9.631123416	9.702484279	9.952135852
ABCB8	9.205598464	9.361249786	9.817541609	8.82843107	7.746012192	8.276108196	8.425415352	8.830730359	9.20350167	8.427009617	9.340116594	9.512733326	9.254619055	8.967994372	8.309381385	9.031607163	9.490390769	8.984501702	9.120381895	8.985606192	8.859777666	8.610130141	8.880312362	8.093392212	7.521270592	7.504071917	7.849393451	8.689855361	8.65741345	8.781036156	8.402734762	8.968666793	8.824579971	8.275994434	8.757972913	8.814698024	9.325927601	8.756763111	8.743623203	10.00331632	8.791225088	8.97957675	8.907608021	8.552068069
ABCB9	8.555812162	8.392575271	8.009392307	9.032953062	8.531744547	8.106975572	8.386621851	8.315135389	8.463514838	8.53581912	8.033770315	7.988157539	9.02173421	9.246983882	7.936342779	9.369296299	9.684934419	9.272896919	9.12899674	8.970667515	8.704864275	8.429396588	8.739639989	9.13622943	8.844686568	8.972128387	8.982731173	9.314597856	8.550349121	8.744486137	8.823238449	7.605299508	7.804240796	8.595541614	8.91719696	8.608588337	8.95235958	8.412264716	7.186148145	9.44318985	7.970994547	8.59321736	8.729720698	7.708697425
ABCC1	11.3142266	11.45612523	11.41825923	10.83262476	11.09762765	11.09904857	9.97194431	10.64085008	10.788952	11.6822992	11.31432232	12.31695163	11.63089967	11.01732935	11.12719715	11.85224745	12.02775903	11.6958227	11.6397991	11.83747982	11.96395905	11.40544964	11.61557217	12.29013763	11.15884131	11.57668082	11.57520322	10.52162516	11.15134433	11.4351628	10.80667319	11.14469403	11.65414584	11.65181491	11.05444084	11.95293557	12.04201902	11.53722544	11.284901	11.56726684	11.1816921	11.25351979	11.38959785	10.89473893
ABCC10	9.653378126	9.334510388	9.322389899	9.378664769	8.706042315	8.3217733	8.522166848	8.778233417	9.276244019	8.497444859	9.520158295	9.079568889	9.720219542	9.492628612	9.026097521	10.01174961	10.41764805	9.880422561	9.553327737	9.622019319	9.865411904	9.576360006	9.670635175	9.33779313	8.465017039	9.097775784	8.862652297	9.213481136	9.330308751	9.186685986	9.066865179	9.423630986	9.132090198	9.293671021	10.3717153	10.05972987	9.361851528	9.941468223	9.566999171	9.651924454	9.065519914	9.258850529	9.396627001	8.604398209
ABCC11	4.122195244	2.332966545	3.396439992	1.997838659	4.665555485	4.595048965	6.08892773	2.586466405	1.868364277	2.565623914	2.615353154	3.332874078	1.289885626	0	3.937326412	5.928043754	3.760465945	2.520883961	2.974292618	6.534746053	6.642364883	6.147242815	6.398031074	4.702753732	3.19481308	3.922130474	3.730089796	3.767521812	5.930453558	3.653507905	2.682717516	2.677974528	3.33203401	1.660218488	4.613188524	1.344062024	2.549513665	4.225997141	0	4.535244563	2.967405176	4.220554975	2.157110866	3.272823631
ABCC12	0	0	0	0	0	0	0	0	0	0	0	0	0	3.50789306	2.195332563	0	1.259845015	0	0	0	1.347813425	0	0	0	0	0	0	0	1.947318874	0	0	1.659845671	0	4.011183156	0	0	0	1.384218917	0	0	4.750653297	1.565754626	0	2.159029908
ABCC13	3.634053582	1.874862239	2.527598866	3.293134314	2.935704492	2.303516559	3.49046912	2.417630754	2.948741151	1.790794912	2.893396322	3.044321207	3.941497162	3.51445747	1.958964455	4.145807886	4.053693039	3.815633701	4.589326199	3.629442846	4.164790872	4.371926454	4.034471472	4.105204581	3.315559611	3.370880252	2.653885971	3.108330503	3.354272459	3.310283065	2.412229223	2.451762979	0	4.184051634	3.867834607	2.391403843	3.606587885	4.310382275	1.204003557	3.378203811	1.898600356	4.172744109	4.058094744	1.530594532
ABCC2	5.812793917	6.068096283	5.770718444	5.263978975	5.098641069	4.485517836	4.63498725	4.394036042	4.473103062	5.147337963	4.735449553	4.759899416	5.688684897	5.816022926	4.045541392	4.951546211	5.678331258	5.73152816	5.531926921	4.70862478	4.28858951	4.930905897	5.07630662	5.472672195	5.493316753	6.165840811	5.695787941	5.348561463	4.392042653	4.432532603	4.741361737	3.803119893	4.982411585	4.011183156	4.613188524	4.918117484	5.965522802	6.134285765	4.612827659	6.144262317	5.994484645	5.948834774	5.94377211	5.862733633
ABCC3	7.684819637	8.026787589	7.974039694	8.6231258	5.913977212	6.361974192	7.364420943	8.423285548	9.210684997	9.814120269	8.553373416	9.328170674	9.096113383	8.289219637	7.497466034	7.403978691	7.854098963	8.059346597	7.7389031	9.445547523	9.54022209	9.284339974	9.798317498	7.614894157	7.6803753	7.615295975	7.632437729	7.981669451	8.805778361	8.044920003	7.747875637	9.072035634	9.748405856	8.676737253	7.346260539	9.632417597	8.062635637	8.912836317	10.09222824	8.607336176	8.819469014	8.419580454	9.003223662	9.09055534
ABCC4	10.03955804	10.92623652	10.86912039	10.94589499	11.39116532	9.865625548	12.15582636	12.35501991	11.80898493	11.1735128	10.40926331	11.75395864	13.12236561	11.97495995	10.46908808	10.62995554	10.12690423	10.28293287	10.55236734	10.13414528	10.07006213	10.1887955	10.15781308	10.41462171	10.26563417	11.02887789	10.62700548	10.23229611	10.85713731	11.49988994	12.50244445	10.70703669	10.87976035	11.38678598	8.693994042	9.299913673	10.68954853	10.70500764	11.11630753	12.74897392	12.62794097	11.02977337	11.07923793	10.35436574
ABCC5	11.65403931	11.66604921	10.99771423	11.69204642	12.02605894	12.0621652	11.3779653	11.70624801	11.93592294	11.26361827	11.28484518	10.55807876	11.05493558	11.18400243	10.94308651	12.45600606	12.13247598	11.81114067	11.78490239	11.62200036	11.74332777	11.6687216	11.6459894	11.49232051	11.26944992	11.70904187	11.38295122	12.02656306	11.36492482	11.35051944	10.92815905	11.35464091	11.19025863	11.16130008	11.12880821	11.96576759	11.59112136	11.37525372	10.48174287	11.08176195	11.29809305	11.44734159	11.63444838	10.53745419
ABCC6	6.316215933	5.157418889	4.967655447	8.366309125	7.161416857	6.508589189	6.226801802	5.519828119	5.665697443	3.96237553	5.725274939	4.711367708	5.147160801	4.968761654	5.978754821	8.839251052	7.18727269	6.968662244	6.420615845	7.080856939	7.478563918	6.920920573	7.06503139	8.318378713	7.487833478	7.884211049	7.870402543	4.566814457	7.341343278	5.261701275	4.660179934	6.837283943	7.006578927	7.204595183	8.370005149	5.605795898	6.758212432	3.882839916	4.422454067	3.895566881	5.311706504	3.784640746	4.801459435	6.776941298
ABCC6P1	4.064177722	4.420059157	3.929714327	4.695447113	2.679991127	2.129103687	4.121808543	2.707505994	2.565096499	3.290187845	3.626765979	2.242624131	2.7857501	1.926553431	4.644406994	5.98485294	3.566908541	3.380657677	2.262951945	4.02249914	3.518713242	2.43148341	0	6.410354017	6.189631108	6.778920275	6.642603878	1.706598028	3.588128884	3.691372497	1.30075239	6.008059499	6.719408224	4.994869508	1.548378733	0	4.274225468	3.035283892	0	1.568097648	0	0	1.700055665	4.321529243
ABCC6P2	3.010443526	2.71120646	3.166096853	4.60515788	2.279667519	-0.152481406	3.401701759	2.788139477	1.731090152	0	2.903318487	3.249278505	2.007278477	2.567665572	2.767963186	5.562104009	4.303398648	3.250204854	3.812012196	4.091724868	3.648821738	1.912273556	4.417651624	4.399182509	4.711710478	4.745399174	4.161682819	1.652953251	4.115997816	3.449369384	0	4.771753269	5.238253076	3.663057294	0	0	3.501263921	3.178161641	2.729516611	0	2.19356738	1.963946855	2.243981049	4.592109156
ABCC8	0	-0.181537531	1.05984902	4.641089092	-0.181537531	0.947843392	3.515128094	3.089055162	3.361648102	0	1.018311105	0	0	3.270002602	0	3.99743279	1.259845015	1.367247386	0	2.443041615	0	2.037606529	3.311586151	0	4.11380164	3.538472239	0	1.335585641	2.746988393	0	0	0	0	1.660218488	0	0	0	2.543723003	0	0	0	2.298847766	0	6.09992249
ABCC9	13.29487203	13.26470422	12.17384553	13.66486905	12.16113439	11.86671588	13.60974815	12.80536025	13.16948051	12.89582193	12.50591118	12.99574134	13.15355844	13.50969094	12.33713954	13.99266519	13.335658	13.34490567	13.28976295	13.50594805	13.4922506	13.5780152	13.55179515	13.34830813	13.66183494	13.65660976	13.26121384	14.00092878	12.57325729	12.92446179	12.83620192	12.33505508	12.53334518	13.04463476	13.08437616	13.27546044	13.25357597	13.37337809	11.05447874	13.25234001	12.36785831	13.13481032	13.36244962	13.22038974
ABCD1	7.966926105	7.713431675	8.420909347	8.07927718	7.811636686	7.058704141	6.718768233	6.964686046	8.225246835	9.326079537	8.362710238	8.803699685	7.841241648	7.470766171	7.753531908	8.206724106	8.511818804	8.074475472	7.802336847	7.64892658	7.443517117	7.781015388	7.476408692	7.688895353	6.785269777	6.943966953	6.970994362	7.812060154	7.304797899	8.675995532	7.635561607	8.285472127	8.360471382	8.614991513	8.043906571	7.683981114	7.957524719	7.281599706	7.823711834	7.38717757	6.690965071	8.136100096	7.692666778	7.670793958
ABCD2	5.418921592	4.999055339	5.269887638	7.068601307	1.970236441	4.466835124	9.619217586	6.712593715	6.794729401	6.248528635	4.842463578	4.171351011	4.830693797	5.153234632	3.225463424	7.066955413	6.603393561	6.404771644	6.30723361	6.898972499	5.308576291	6.932154422	6.117952248	4.504800754	7.534025133	5.892562965	6.254980973	4.841177392	5.788551543	5.816224114	5.283347418	3.422128356	3.159711189	5.108105388	6.61510144	4.67910929	5.193720716	8.656583188	8.101864418	4.804330489	5.831231625	5.526301428	3.270606537	7.633505558
ABCD3	10.44574212	10.41982331	10.3007548	10.13405351	10.586906	11.17829854	11.41151348	11.14773585	10.35741763	11.49640663	11.07735025	11.17422838	10.637185	10.62714767	11.19443806	10.21522148	9.725048894	10.0555416	10.39077492	10.86366167	11.18975594	11.0353893	10.68293451	10.70009664	11.39570099	11.0746684	11.24388165	11.96876747	10.90292641	10.24183379	11.05844327	12.02415165	11.84820863	11.41918902	11.22131008	10.06396656	10.49136343	10.83150997	10.70886918	10.78049037	11.58683019	10.22496283	10.19542117	10.75415478
ABCD4	9.483342897	9.204300053	9.420846916	9.499953273	9.040430587	9.211515127	9.365813726	9.227008921	9.001910487	9.049608429	8.34916265	9.655547233	9.555442488	9.454021384	9.640490857	9.540296975	10.01856492	9.777711071	9.647633615	9.854176804	9.719674719	9.616867979	9.641363671	9.890639843	9.380632315	9.664659663	9.512118075	10.19582873	9.695934234	9.861531574	9.117021283	8.47249128	8.442689657	8.876086285	9.932991002	9.651367068	9.118899086	9.660661966	9.176360095	8.760375964	8.800083261	9.631123416	9.844941909	9.75789505
ABCE1	11.04031451	11.42960411	11.36843995	11.75496249	11.56212509	11.72099485	11.65349387	12.01389168	11.7974045	11.48408815	11.44346132	11.01500488	10.92615671	11.24059015	11.4393003	11.25382514	10.96569072	11.40202614	11.61820484	11.46097685	11.42853755	11.30434537	11.20516414	11.2580046	11.66183839	11.3112309	11.71810922	11.1312402	10.60828334	10.83498399	10.91795893	11.24346447	11.16392346	11.06494892	11.54074731	11.35483377	11.38328662	11.21796648	11.93797462	11.13018197	11.76741614	11.65324342	11.6262048	11.5378604
ABCF1	10.87512859	10.76910061	11.1287857	10.74027057	11.08642677	11.29471815	10.11424344	10.45661656	10.71924101	10.79535754	11.40067792	10.8437546	10.61289512	10.10437894	11.1367327	11.92750671	11.50557697	11.29238434	11.30050243	11.27027459	11.65551241	11.14332241	11.13539629	10.71033932	10.18705937	10.43574401	10.13741215	9.952564841	9.99143606	10.69703077	10.72240619	11.1910179	11.41769109	10.08433435	11.6288484	11.86045873	10.70780864	11.27288049	11.78341395	10.7525874	10.60006121	10.7505976	10.56659726	10.25394536
ABCF2	10.67483118	10.9801119	11.2800165	10.3378155	10.38090383	10.62027265	10.10882076	10.48215168	10.61052834	10.67798544	10.81173557	11.54944302	11.22197645	10.47834468	10.84729285	10.67360227	10.25089466	10.31241164	10.27784543	10.65858122	11.06386123	10.63217373	10.63471923	10.37862054	10.03743499	10.17537843	10.02022767	10.5099126	10.44496308	10.7724514	10.76313695	10.546582	10.41593335	9.967428657	11.19963491	10.54935492	10.67564307	10.72757111	11.07151743	11.22962917	11.28458585	10.6306238	10.60598248	10.36428229
ABCF3	10.49283072	9.963909593	10.34993498	10.37595637	11.83735901	11.69329863	9.858048999	10.13076384	10.13413919	9.877653705	10.70525562	10.12001704	10.23625619	9.774826219	10.25051607	10.69220135	10.79704758	10.66623522	10.44856389	10.25258846	10.47748544	9.919468694	9.952134538	10.96167072	10.41618104	10.80747604	10.60828722	10.75534879	9.725443251	9.963622988	9.996382842	10.36112667	10.39289419	10.41079028	10.54794296	10.71396051	10.66387758	10.29766025	10.27716614	10.35713196	10.68261263	9.818180481	9.87720186	9.833832498
ABCG1	9.206254632	8.678849497	8.873594818	9.601359354	9.984194836	8.364112457	8.859834144	9.024376908	10.24125685	10.35203672	10.05288776	9.502908429	9.522400108	8.532179389	9.123423867	9.896243556	9.475261408	9.402682066	9.416558637	9.32817034	8.865859093	9.13004126	8.972390078	11.01160412	10.12320366	10.45880582	10.58756553	8.592809029	9.104797387	9.94185006	9.003557832	9.473442774	10.01693459	7.631613607	11.20711269	8.422565333	10.30305289	9.353065121	9.581630241	10.21104946	8.905590174	10.03543035	9.774701577	9.214079468
ABCG2	7.367566384	6.008601355	5.65162298	8.118661369	6.350299484	7.990561616	10.25286273	6.363726345	8.806467335	6.444632617	6.665386279	5.671735168	5.877829342	9.689778221	8.589957225	8.353354951	5.272654184	6.263586279	6.120748097	8.408361148	7.222505377	7.998095849	7.625186978	7.592357199	9.359290967	7.989237492	8.014961747	5.586911512	9.056156213	6.626726062	7.446756931	5.967055041	5.878311629	8.849302333	9.389731474	6.340025384	6.141172972	9.856310242	5.278343442	7.517672507	8.839285436	7.389114696	7.618398205	9.71688808
ABCG4	3.850982313	3.555944289	2.880156735	4.725146825	2.643312714	2.436462501	2.799438838	5.012975833	3.833489116	1.790794912	5.559173204	7.013470798	3.040091719	4.193216636	2.800452062	4.499882747	4.25784806	4.318847972	2.974292618	3.681934901	3.897951544	3.5692157	3.513069582	3.66518167	3.634506099	2.657579304	2.171750221	4.337953786	5.253060064	3.922017733	4.319924699	3.560609324	3.485952495	6.865355271	2.85992601	3.892182932	4.46176419	3.414383957	0	2.875611847	1.241386551	5.586397073	5.467690158	3.893806576
ABCG5	2.380733086	0.330065004	1.698854311	1.997838659	3.060626158	2.520030384	1.993075805	2.279417368	3.667321776	1.180738731	1.609326023	0	2.782723678	2.984987384	2.195332563	4.043278083	3.687379344	3.125174723	2.303605383	1.309926997	3.261778927	1.352091332	0	2.586968194	1.819074686	3.380719643	2.060965837	3.539445757	4.181057158	2.281342771	3.39040949	3.058769045	1.093416067	2.678434715	1.358928018	0	2.90158943	2.07745218	0	4.531294947	2.967405176	1.565754626	2.63001199	0
ABCG8	1.994364834	1.09388081	-0.191096149	2.804884553	3.97171105	3.355963229	1.993075805	2.586466405	3.536641675	0	2.027380235	1.708867067	2.76135907	1.448528869	0	3.99743279	2.995213266	3.591972787	1.904381675	1.309926997	2.494615822	3.131605241	1.315041709	2.94069229	2.091748146	2.182636053	0	4.464746005	3.258475904	3.323327514	3.863106333	2.083976074	2.468621734	4.691947514	1.358928018	3.11989639	1.388532865	2.543723003	0	5.226896866	2.348450405	3.87992739	3.270606537	1.450523581
ABHD1	3.31516325	2.500805148	2.782869421	2.024625448	4.356689666	4.258684519	1.993075805	2.249352304	2.345629987	2.229613236	3.492553576	2.469385937	2.76135907	2.629447087	1.171836616	3.242944744	2.995213266	3.419517591	4.008017391	2.016973079	3.360583981	2.850254674	2.450032921	3.224541272	1.39578746	2.657579304	3.525704369	1.609122774	4.438397854	4.595014973	4.557647185	3.632720463	4.201918304	2.90341078	4.218880592	1.344062024	1.388532865	2.07745218	2.29611755	4.232441833	1.241386551	2.298847766	3.331381899	3.893806576
ABHD10	10.19522398	9.621087393	9.476026356	9.217500656	10.56931993	10.05363853	10.17129913	9.827158851	9.883897856	9.37233131	9.721097664	9.453268299	9.794875956	9.986364653	9.946822547	10.32967319	9.100970173	9.47872969	9.587169156	9.975729281	9.578106167	9.68376895	9.537409092	9.117012113	9.869974932	9.429397483	9.814119733	9.907502351	10.07021609	9.352175974	9.582453741	11.10309376	10.83478454	9.856170115	10.42030457	9.726657546	10.05103291	9.473999793	9.450853686	9.244098042	9.839386416	9.961224106	9.795298195	10.05678176
ABHD11	9.901872483	9.321630893	9.528691745	10.44496217	9.485868046	8.998717798	10.09783539	10.30329926	10.4700781	10.23809779	10.77287505	10.55573186	10.08757014	9.660451739	9.650122074	8.744733585	10.31582696	10.01411084	9.957506148	9.802463787	9.822624674	9.315017181	9.498404038	10.62834208	10.24040811	10.30156701	10.48216279	10.35667082	9.513890516	10.05507785	10.43989709	9.835712809	9.633188832	9.466648624	11.2074278	9.567343642	10.39161553	8.939484581	9.277085801	9.909510388	9.821552134	9.489036813	9.567712702	7.928548638
ABHD11-AS1	0	3.135765001	3.065595834	5.697612697	0.998012892	-0.935019099	5.560811074	5.990460784	5.890593644	5.043550691	6.428282242	6.589459151	5.097484143	5.349570799	1.75985244	0	4.25784806	3.591972787	2.354798077	0	0	0	0	3.224541272	3.431345923	1.469839885	3.730089796	0.582104073	3.635323279	2.620211662	1.89154397	5.195235337	4.875026638	2.084392852	7.066308208	5.357725247	5.193720716	0	2.91052254	2.52465502	3.872096374	4.060270905	3.712675742	2.632085924
ABHD12	10.20545234	9.815567147	10.05601244	9.880527533	10.44592621	10.07677974	9.651659056	9.864439917	9.702989402	10.24970265	10.76173774	9.99636242	9.481542816	9.154662151	11.12172977	9.766551503	10.32028759	10.12851564	10.31356891	10.26997733	10.63718501	10.07501977	10.013655	10.6531576	10.26563417	10.54744908	10.46177624	9.520353001	10.434191	9.525954506	9.840917097	9.838710455	9.560272171	10.87211942	11.52311939	10.065956	10.61856666	9.556530736	10.10852275	9.69117389	9.861177906	9.207154046	8.998253685	9.251028697
ABHD12B	5.142440988	1.398019276	2.803912136	2.457073631	1.381647001	1.24242324	3.515128094	0	2.315211347	4.532347742	1.609326023	3.625878352	3.273593502	2.156588189	2.800452062	2.936218429	1.921969542	0	0	2.443041615	2.494615822	2.500408809	1.99138687	2.117328726	4.362880577	2.657579304	3.002053209	0.113042317	3.258475904	1.193519874	3.39040949	3.097508869	2.137949557	2.084392852	1.358928018	4.034436638	2.082786354	0	2.635783143	0	1.898600356	3.14425725	3.270606537	0
ABHD13	10.11402183	10.14041163	9.91136862	9.880527533	10.34805573	9.664241597	10.49260391	10.22426585	10.10143745	11.00502504	9.518141879	9.964886124	9.905526131	9.938860382	11.56094723	10.04620498	8.866752992	9.3623559	9.733829019	9.654159337	9.052634384	9.841034808	9.699324568	9.567822792	10.37778198	10.08709902	10.45278264	9.383951685	9.846769149	9.264318319	8.812363798	9.732832233	9.588166463	10.45120627	9.554741962	10.36759219	10.28231999	10.14393771	10.71447726	9.989888126	10.77312009	9.978147074	10.02825501	10.21870927
ABHD14A	7.903784989	7.114128149	7.270590647	7.698819016	7.441354297	7.473499694	8.156177016	8.015120191	7.930624939	7.453741333	7.23778241	7.837945002	8.05371405	8.225799013	7.237948616	8.292044102	8.458190655	8.34575382	8.220476196	7.901955803	7.915074469	7.801243631	7.933233989	8.15578119	8.028897552	8.097426212	7.913099182	7.307910764	8.096390054	8.262435699	8.112923763	8.213448064	7.72937026	8.698097145	9.710798351	8.049103843	8.646293638	8.109912647	7.776109137	7.829506645	6.91413832	7.787180625	8.113940392	8.234093077
ABHD14B	9.666683038	7.88484233	8.475962694	8.630119957	8.692101492	7.697363967	9.832334786	9.5877036	9.550668705	8.569280118	8.654686766	10.44403763	9.804233626	9.403341733	9.419477548	8.748811899	10.00099982	9.790635452	9.879606359	9.246761677	9.081726392	8.895310674	9.13445688	9.434944918	8.720692009	9.256490521	9.143171904	7.005704032	8.119394774	9.410640358	9.702291347	8.993332748	8.615285565	8.590941072	9.406462867	8.867931129	10.39236258	9.169622472	9.300870067	10.00108695	9.332996665	10.02775656	9.989495172	10.01389635
ABHD15	8.600977472	8.364765197	8.535351266	9.086056748	7.489586942	6.854121092	8.491667627	8.692932951	8.750596854	8.71866326	8.241966497	8.647123687	8.318614642	8.31819558	7.716686474	8.506978037	8.88763488	8.801027649	8.31677969	8.534584916	8.475014979	8.708570767	8.617051971	8.610963197	8.277664745	8.297585873	8.578748906	8.191801565	8.759457702	9.006634938	8.7499301	8.74825082	8.822594314	8.818632835	8.097479903	7.922978493	8.326211297	8.710152025	8.728802993	8.117402303	8.156943586	9.208254153	9.111198859	8.663061382
ABHD16A	10.02797518	10.15622733	10.4982565	9.866714419	11.19935962	11.28992884	9.967333659	10.19994101	9.977923592	9.936769739	10.82834926	10.23855918	10.54892768	9.860515849	10.76755834	10.11057203	10.08305644	10.04047152	10.16978928	9.792992388	9.809368133	9.697324545	9.714736147	10.43645955	10.16262748	10.27192778	10.3976109	9.319143119	9.70089451	10.8068372	10.7014252	10.19163485	9.688710217	9.056687545	10.27845128	10.79989496	9.490743802	10.64496073	11.2739893	10.42356212	10.62145849	9.754122783	9.690451171	9.924100541
ABHD16B	1.317421724	0	1.241386551	0	0	0	1.993075805	1.808644079	0	0	0	1.708867067	0	0	0	0	1.259845015	0	1.245947149	1.984982964	1.347813425	0	0	0	0	0	1.460925151	1.517123172	2.746988393	0	0	0	0	0	0	0	0	0	0	0	0	1.565754626	0	0
ABHD2	12.96414727	12.8428583	13.02908439	12.59456766	11.45191795	11.19207573	11.91900348	12.02769628	12.42465402	13.1518388	12.94009667	13.05512653	12.79979805	12.21400893	11.8802931	11.94486868	11.9317106	11.87082181	11.69892672	12.02084642	12.31495781	12.53345114	12.63676486	12.26255127	11.85373122	11.97210614	11.8633356	11.68230332	12.76272229	12.88159917	12.20192834	11.912756	12.32121293	12.11696503	11.21137517	12.32150294	12.49818921	12.13604533	11.95477499	12.87962421	12.65930448	12.77865571	12.88476733	12.15356819
ABHD3	8.218918905	8.110587886	7.800285406	9.407573083	5.808082272	5.454567256	9.097994218	9.110978935	8.498095221	9.732928781	8.113075199	9.398564679	7.397717905	7.818955859	8.725994559	7.267029319	7.55791359	7.741158098	7.802336847	8.414628949	7.732681065	8.032726904	7.891078454	8.725777338	9.026223301	8.966371457	9.200087305	8.531726421	8.119691137	8.429012822	8.250563437	8.968884459	8.442689657	9.660101463	9.036878715	6.544099787	7.701270008	8.627624929	9.099579268	9.046397625	8.512766059	8.729515342	8.614722579	8.538683475
ABHD4	9.524847648	9.561714789	9.849517553	9.439028345	8.791685538	9.158504308	8.468544602	9.280251051	9.828184788	8.991525611	9.750595445	8.026828213	8.856200612	8.864745235	8.3885722	9.436750051	9.750757201	9.5534276	9.359074673	9.572425548	9.891464849	9.881972315	9.801496663	9.427968606	8.715102609	9.256490521	8.857209606	9.616682955	9.251363436	10.30924233	9.605224105	8.841983712	9.276235207	8.780082711	10.12516281	8.959956287	9.196627987	9.157468989	9.000231428	8.501165311	8.377272683	9.361303903	9.272972769	9.387943805
ABHD5	9.45294814	9.602793709	9.329408136	10.35302133	9.570518264	10.04366993	9.982291287	10.24973053	9.482795902	9.967243987	10.02077569	9.364181994	9.072996098	8.972967846	9.569760465	8.936846277	8.628263764	9.092819753	9.340878841	8.762986408	8.765595253	8.847478553	8.756715157	9.151302481	9.685074585	9.365025566	9.563153651	10.45568006	10.40104839	9.70792564	9.78882372	9.87897779	9.718138699	10.91633901	9.232985721	9.388691418	9.519655336	9.559612622	9.373562804	9.800333324	9.34212319	9.386875951	9.320593671	10.04499646
ABHD6	6.838037141	7.530789376	7.698004545	7.655343258	6.487567796	6.69559189	8.120076456	7.797835992	7.28627358	7.394751894	6.978615011	7.26828659	6.546671467	7.655339924	6.48067695	7.497122512	5.862518484	6.533363565	6.282023808	6.968786063	6.29025914	6.837385697	6.73680457	6.752812019	7.315042413	7.292341995	6.909217345	6.530026845	7.730546858	6.569222953	6.289910907	6.552631755	6.654968814	7.885758484	8.315911392	6.701682273	6.615995605	7.340122449	6.933709888	6.462105224	7.14484601	6.890195971	7.243355201	8.648679998
ABHD8	7.443735729	7.436272718	8.415792964	7.206590353	8.912629691	8.901743341	7.271590714	7.98763932	7.642692775	7.116479876	7.495620124	6.465289563	6.754037881	6.392424044	7.72939767	8.614429784	6.951093652	6.99302109	6.975315287	8.147430745	8.452154387	7.926235417	8.193114629	7.688895353	7.270007542	7.044103926	7.558839887	7.90731883	6.985149139	6.626726062	6.909942509	8.09348744	7.511008551	9.455592176	7.179659939	7.462757488	7.097213939	6.965709941	7.790113756	4.95934985	5.898765309	7.151201886	7.011536805	7.788556335
ABI1	10.62956393	11.36971713	11.32128966	11.64574336	11.39122999	11.10689816	11.17160589	11.11306164	10.70212367	11.07579206	11.2849104	11.59987209	11.06515928	10.95330396	11.43752615	10.82909801	11.01398252	11.21202953	11.54594235	11.13350325	11.13430376	11.22327089	11.09376338	10.75562185	11.18036856	11.12581918	11.28093999	11.15270329	10.65728533	10.85475213	11.18307716	10.60969133	10.66383843	10.46452612	11.48817881	11.05801305	11.56439155	11.2095446	11.72353469	11.26571627	11.31749513	11.16647609	11.04262266	11.1818733
ABI2	11.96601039	11.93381948	11.72396228	12.09129483	12.36673102	12.69707405	12.10237414	11.82341856	11.94384749	11.56158575	11.7585364	12.02192024	11.88469549	12.07183572	11.93678198	12.04420422	11.50430998	11.7196774	11.87483645	11.7730331	12.11437716	11.88548076	11.79909126	11.9884079	12.02481711	12.16639363	12.15571096	11.83775915	12.68226728	12.03092451	11.99548594	11.58115584	11.89219774	10.82247057	11.92637779	11.60623388	11.81009193	11.85438974	11.46679702	12.66270258	12.16436977	11.91524718	12.05591568	11.9001937
ABI3	6.72047311	6.415881092	6.543664615	7.472867132	5.410174185	4.831801301	7.062291613	6.567839502	7.346267359	8.263395175	6.708465681	6.672033267	7.550101737	6.710913309	4.889454956	6.531269632	7.676847211	7.586113482	7.259869166	7.189532178	6.573812301	6.693292682	6.34619711	7.192214587	6.185433281	6.454927053	6.469925346	6.312500978	6.178202489	6.945731344	6.362989275	6.664368567	6.178487015	6.063926501	7.435828376	6.102251636	6.297739898	7.68305676	7.995695301	6.207505553	7.829510759	6.685615018	7.06843428	7.844018584
ABI3BP	9.159210104	9.77273088	9.392964447	10.90468194	12.2277753	9.42892927	11.89795575	9.644147318	9.25714977	8.244034766	7.827002449	7.617805937	9.36636012	10.66942846	8.655293758	10.73248061	9.327848561	9.716097486	9.463482326	12.02374513	13.3880186	12.94244185	12.20234615	8.047793039	9.981334474	8.024575832	8.11458182	8.600151478	12.82350524	9.555077833	10.09568908	7.275581521	9.010085612	7.933335071	9.722738061	9.078061109	8.633418513	11.5716206	8.054893463	9.947355601	8.387535435	8.682036411	8.995762262	12.79812703
ABL1	11.68771211	11.19322406	11.72993486	11.25774422	11.91110008	11.6252622	10.86536247	10.83627456	11.25193412	11.24106789	11.41900328	10.75750924	11.45127961	11.39712508	11.56265568	11.05005722	11.43394548	11.0473447	10.96254399	10.88533988	10.91052997	11.07123073	11.04582466	11.66462906	11.01961907	11.22088657	10.56554101	10.92852855	11.14609846	11.55751285	10.67655538	10.86490645	11.33272544	11.46456712	10.14723081	11.49714649	11.11282537	11.22612613	10.41304725	10.1147385	9.906999253	11.47443035	11.26616443	11.53444226
ABL2	12.30636373	12.26963754	11.89382699	12.34800751	10.66353442	11.16151803	11.50408646	13.15881366	12.00091199	12.1183	11.74940759	11.13911986	11.60995533	11.48814997	10.80190896	11.76270723	11.65015359	11.69402843	11.77119225	11.52140879	11.65179662	11.73641514	11.65305964	11.36682299	11.18338746	11.2020317	11.34889929	11.41038794	12.28980447	11.74633116	11.24974839	11.47752007	11.75833371	11.49713265	11.64920768	12.16827103	11.90805006	11.73812286	11.24762043	11.47412132	10.42750151	12.31302167	12.07094381	11.15349521
ABLIM1	12.86644278	14.985371	14.85924879	12.29751782	14.59750252	14.14839833	12.53340204	11.74512896	12.60040668	13.92431635	14.12936412	13.35313399	13.16348154	14.14264328	13.82561487	11.74710378	12.53121389	12.68570406	12.8378142	13.5613688	14.34088948	14.0356564	14.06051199	12.54609852	12.48260688	12.60540372	12.28508025	13.20961359	14.24327867	13.61372682	13.25210619	11.61434713	11.37496553	13.56894551	13.24138107	13.62067057	13.68504536	13.54855572	12.46937417	12.37706483	13.90561031	14.3370994	14.69395978	14.33534515
ABLIM2	5.607345218	6.655846387	7.102536575	6.574576533	6.288433303	5.931635497	6.759029697	7.166698856	6.510016385	7.456673888	7.454035049	5.986379129	7.53893462	6.734534268	6.499826864	8.254658281	5.896693402	5.54885538	5.443739428	6.82560802	7.350960143	7.273600696	7.558420713	5.893136902	5.544639884	5.934917248	5.486109674	6.275614771	6.6981709	5.210966192	5.95378253	4.427496125	4.63282214	5.694187393	5.718175077	5.894059473	6.685684369	5.475028474	6.80505227	5.601208652	6.709890152	7.131166949	7.47143614	6.690015588
ABLIM3	6.699912808	6.948092709	6.904071472	8.924901378	5.198443407	4.742837623	8.3483406	6.623838008	7.796843292	6.152012271	7.112942079	6.852829399	6.654077209	7.739466108	7.264392211	6.935883281	6.983256002	6.673921647	6.826330519	7.393688734	6.318466797	8.024146762	7.66804076	7.256632035	7.414959354	6.964558111	6.381696492	6.700408552	7.017317535	6.663826379	6.409729471	5.863825021	6.328496845	5.394110525	6.961515364	6.722852084	7.37546126	7.853457729	6.718395565	6.008797057	5.931382507	7.048123308	7.105156338	9.689897321
ABO	4.547391129	4.269604458	3.86851708	4.551829121	4.086939868	1.598754893	4.450613225	1.808644079	5.349356654	3.733384094	2.838604543	3.625878352	5.688684897	6.2234204	3.693004498	2.582680762	4.454208939	4.199873887	3.406291047	2.790179778	4.040244287	3.5692157	1.99138687	6.941182359	5.267550462	6.235272953	6.52588276	4.075008674	3.258475904	5.354033206	5.067115973	5.152071254	4.929718012	3.097990558	3.756976488	6.00190777	2.90158943	4.096182528	4.450254193	6.144262317	3.730999452	4.220554975	4.443689238	4.446048851
ABP1	10.15843772	8.01998783	7.213573525	9.923260757	8.777453417	6.987427645	7.456419992	8.311786672	8.102800092	8.863537296	9.973935863	7.25581055	7.878396495	8.1471057	8.140723025	8.39622701	9.046568473	8.313878839	8.380697101	7.942601257	7.856641424	7.927248164	7.954075111	10.67077298	9.392657099	9.970131348	10.62569364	8.670965476	7.920108074	7.621578187	8.088423387	10.36708448	10.36924618	8.063419989	7.392814577	8.136576584	10.02424762	8.230606431	6.870814793	7.856689411	6.990574167	7.684101472	8.051335971	6.520353938
ABR	10.73310999	10.15809578	10.712624	10.8153018	8.755662495	9.889744019	10.27385613	10.00109812	10.59120755	11.16195762	11.17592813	10.38038155	10.48053341	10.28919011	9.934172902	10.21723895	10.40286192	10.2020445	9.834800485	10.07205727	9.64645977	10.34680451	10.37221729	9.905783764	9.578294188	9.429397483	9.079157542	9.06983954	9.99143606	10.36521911	9.457325702	9.793780602	10.45829966	9.917085318	9.27050189	9.878228297	9.647406031	10.20622595	10.12377575	10.10439108	10.33797322	10.8981436	10.88569901	10.87358571
ABRA	0	0.801036344	-0.483940615	1.997838659	-0.483940615	1.271073801	4.719030533	0	0	0	0	0	0	0	1.133114618	0	0	0	0	0	1.347813425	3.050104929	1.315041709	0	1.39578746	1.469839885	1.460925151	-0.483940615	0	1.193519874	0	0	0	1.056806807	2.046103514	1.344062024	1.388532865	0	1.851024161	1.370044872	0	0	0	2.186753465
ABT1	9.103630845	8.930974856	9.327683904	8.960019279	9.773010587	10.15181145	9.163203908	9.500651211	9.28239947	9.195970218	9.731577651	9.234327962	8.917846314	8.815757807	9.516692	9.738731669	9.436235289	9.416722499	9.415023005	9.322048137	9.327065716	9.226015626	9.283143488	9.241603228	9.255298176	9.239693567	9.576463646	9.24619536	9.146189759	9.183591729	8.988201839	8.835177346	7.948552644	8.594977425	10.28751188	9.747466636	8.459975339	9.802693259	10.63272393	9.277639247	9.688269395	9.335270394	9.198457787	8.990926958
ABTB1	8.159925908	7.157525482	7.007269721	7.83633388	7.704243524	7.810936502	7.885617045	8.063843887	8.503374904	7.154343758	8.064161009	7.134898226	7.785636724	8.024554615	6.994258915	8.270288836	8.800606623	8.350649461	8.175254338	7.561248397	7.529889321	7.869889116	8.038396463	6.940986351	6.847902927	6.695644052	6.469925346	7.583502106	8.605456293	7.90155253	7.565043438	8.143931367	8.128827283	8.017904891	8.839090404	8.433200688	8.758352602	8.067761258	7.647303626	9.232742085	7.574643861	8.467027342	8.27126915	9.506123593
ABTB2	6.981225584	7.516838661	8.058776762	6.968684036	8.451447779	7.973655107	6.698208166	7.365928206	6.811852689	7.077595402	7.024794397	5.604363207	5.805119456	5.467031621	5.534374856	6.813202745	6.644198211	6.605353706	6.256365641	7.051554871	7.048183408	7.038225539	7.402199981	8.89721921	7.495418162	8.397816589	7.965232895	8.275839642	8.313243318	6.113040666	5.283347418	8.541058972	8.59427805	8.250632232	6.70440701	6.470912651	6.730340974	7.382507428	7.334184407	3.931973693	6.967483813	6.712831289	6.8259986	6.828449991
AC2	8.448980631	8.454138101	7.459432886	8.534285407	6.672935185	7.270358241	8.335484216	7.878774133	8.010962902	8.061723478	7.71738572	7.169078067	8.28832602	8.510314632	7.843002826	8.539720363	8.379293771	8.164922809	8.335892677	8.104963124	8.484133454	8.288336753	8.271699234	7.578941232	8.325329302	8.110881689	8.156751143	8.529427337	8.187559389	7.946507335	7.637624805	7.251346927	7.591914524	8.238246551	7.788923799	7.910854156	7.765118432	8.208000647	6.798477082	8.632730254	8.273219967	8.333211649	8.800620051	8.358220602
ACAA1	9.705877038	9.02116165	9.096957516	9.184474514	8.300339818	8.360849587	9.151908409	9.214905678	9.291583681	9.146728064	9.641826095	9.058235037	9.45505397	9.403341733	9.140180024	8.887024705	9.126394882	9.189672348	9.080727985	8.718081908	8.750145777	8.852333763	8.771528771	9.077435431	8.604569856	8.865692218	8.962343511	9.663129409	9.101875207	10.44464526	10.24055657	8.688065227	8.283818067	10.123982	9.509180251	9.545438864	9.656112411	9.430893552	9.365030615	9.825750054	9.072848221	9.221437795	9.472371118	9.631202531
ACAA2	10.16178679	10.0155375	10.22906944	10.72503965	10.62628961	11.59620442	10.29454842	10.68326145	10.10491485	10.70788303	10.33786043	10.26139544	10.29883072	10.53934744	9.935913986	10.1784161	9.292828587	9.777711071	9.795255808	9.776004676	10.05547137	10.0645978	9.919253524	8.941980815	9.044166775	9.188096453	9.208746232	10.42209428	10.44013598	9.93165693	10.26777086	11.12767266	11.07284354	10.45456444	11.03804203	9.99594455	9.431122284	9.941468223	10.18160582	8.192789085	8.746099541	10.83915791	10.59430846	10.77572221
ACACA	11.69079563	11.76774025	11.55439593	11.86479662	11.67453115	11.18794152	11.44346563	11.56557218	11.37936836	11.00940481	11.3879311	11.98478481	11.33180686	11.70130584	11.84552186	11.64436844	12.14085428	11.90727812	12.12352403	11.74389704	11.87692644	11.60007091	11.47300657	11.17367609	10.99651266	10.91935775	10.9793513	12.06480959	11.86886472	11.32045528	12.39390941	11.37471677	11.59337101	12.05807362	11.29297594	11.58516169	12.70016612	11.53487064	11.1332134	12.28560785	11.40756123	11.690061	11.99445621	11.66927077
ACACB	9.720674562	9.457324849	9.652135299	11.60387755	10.6139118	9.777335165	9.933386887	9.186614768	9.635057071	9.427388554	9.165869164	7.987641741	8.849707905	10.51820442	10.11806143	9.937944918	9.949061533	9.252975512	9.094731171	9.568186626	9.290437233	9.808901637	9.861483907	10.09597592	10.11407986	10.27430084	9.488232688	10.68511357	10.10816153	10.06781559	10.25494806	9.347566366	9.795623722	8.873097795	10.32606546	9.483000792	10.24290815	10.088067	8.397653718	10.3001531	9.798906045	8.849940097	8.960523094	12.12957443
ACAD10	10.33831391	9.510913932	9.614228803	9.568257665	10.37588223	9.760957519	9.66967103	9.618833393	9.885273597	9.278381446	9.510473979	8.666467704	10.09019275	9.774142556	10.06448555	10.28991123	9.869020526	9.631504663	9.456710733	9.725093947	10.15986935	9.633435081	9.523474445	10.39289614	9.85698904	10.1842939	10.01398012	10.11653916	10.3066197	10.21296211	9.94724472	9.377435425	9.326628204	9.062645897	10.48548762	9.731078541	10.15589893	9.719548651	8.847643367	10.43813775	9.90896597	9.386960437	9.475354773	8.955607329
ACAD11	10.45770124	10.44591272	9.530266059	10.39182883	11.09081153	10.03039671	10.45090536	10.19726745	10.13427533	9.146352324	9.242149532	9.35321242	10.47120826	10.5963772	9.714712732	10.57771029	10.361982	10.46351953	10.50362264	9.7991379	9.394667793	9.784367643	9.810681604	9.720708182	10.02119738	9.870432919	10.05969281	9.938247366	10.12660056	9.642892465	9.493089482	10.35519172	10.2238649	10.59661201	9.675203337	10.39755589	9.304415936	9.620821897	8.719819391	10.33308623	9.619399298	9.914925222	10.16958263	10.05931479
ACAD8	8.740691923	8.639376101	8.613955707	9.277892901	9.208621122	9.414856309	8.975197095	9.002505245	9.23558039	9.130988718	9.470969004	8.963052982	9.36307129	9.276329089	8.76213027	9.549934228	9.444922464	9.109420145	9.165882309	9.257262298	9.357970965	9.309590515	9.079960905	8.74274383	8.675358464	8.90883097	8.677415471	9.942206821	9.18210634	9.261295555	9.47940519	9.608620069	9.211491036	9.263557616	9.864406572	10.09057488	9.516471406	9.67494277	9.064877991	9.213614564	8.997834117	8.973963365	9.097275794	8.95611084
ACAD9	10.36969774	9.786195258	9.929887842	10.29918745	10.79692533	10.41036282	9.943510936	10.20453901	10.65070834	9.833602209	10.47515867	9.875362443	10.42400544	10.0418525	10.65994695	10.71807737	11.1298551	10.9272502	10.92266597	10.20275415	10.28006269	9.935571806	10.0746512	10.09604194	9.992859807	10.08944462	10.03989101	10.84835451	9.920915163	9.925521579	10.12974993	10.84302056	10.7085111	11.45571595	10.93571497	10.57098189	11.07436883	9.946185838	9.534395469	10.43846731	9.614862975	10.04926925	10.15625807	9.608961667
ACADL	1.317421724	3.620712101	3.692577988	6.126441728	2.828828986	0.949862537	7.285440123	3.884325279	5.719678582	4.086644226	3.202319116	5.879228434	2.41555861	7.796687871	6.591939575	1.413326534	1.259845015	3.769584584	1.904381675	6.46398378	6.477027371	7.1993288	7.138332757	4.876793642	6.627596365	5.382251004	4.770444576	2.89922628	7.929605094	2.620211662	5.067115973	4.861843922	4.565337429	4.914980256	4.517857264	3.355002935	4.102761398	4.557304909	0	3.773815812	2.690869819	5.257242177	5.576304531	8.074816848
ACADM	10.22969775	9.496879391	9.495698039	10.19064532	10.30765095	10.55191148	11.11843645	10.93087701	10.58927234	9.933162129	9.307797586	10.08879449	10.29219528	10.4636322	11.36134318	11.15902442	9.641633594	10.21744092	10.31201299	10.58126188	10.84174079	10.71657827	10.50652602	10.28162821	10.70831176	10.58117558	10.68359206	10.84004768	10.34511696	10.3482399	10.79572747	10.92704037	10.90385623	10.14061826	11.63169727	10.68728393	10.14268126	10.42478669	10.63272393	10.64103979	11.10963738	9.870478929	9.705476939	10.62871431
ACADS	7.01490734	7.069293629	7.595393059	7.79803033	8.301421584	7.809076168	7.41707898	7.4301542	7.002891734	7.250709363	8.265091604	6.7037835	7.493381154	7.226117904	7.171908252	7.012233016	7.499178729	7.621264897	7.486444684	6.728323071	6.171566966	6.693292682	6.472449089	7.579822737	6.719793577	7.137739263	7.418074325	7.902231764	6.529981592	7.609933709	8.54561755	7.851883926	7.202207134	7.423669478	7.524334779	7.358405023	7.919461198	7.123979749	7.823711834	8.580949836	8.11155203	7.533488344	6.534427425	8.552068069
ACADSB	11.0054379	10.80366818	10.11102701	10.51765466	10.59509919	10.28635177	11.09052658	10.56928411	10.72170059	10.76551436	11.2354792	10.11375249	11.02188863	11.15596951	10.09080405	10.9345386	10.65690974	10.59865965	10.72602305	10.79943012	10.81076241	10.86449454	10.70908894	10.86162937	11.1891645	11.23835718	11.15307627	10.81442522	10.84484322	10.62675648	11.1529736	9.926324816	10.03714225	10.90907067	10.95324351	10.80181123	10.97192018	10.80532979	10.17420143	11.73660228	12.15095119	11.04566125	11.23519852	10.57655433
ACADVL	12.17161474	11.31408903	11.46596086	12.05206159	11.88672111	11.58256694	11.66694064	11.38496808	11.5038487	11.37337586	11.92861868	11.20297971	11.43706348	11.78988772	11.49089514	11.31410974	12.20986754	11.96043721	11.68560862	11.88543804	11.73545125	11.74318163	11.77789862	11.06197517	11.07739623	10.91585955	10.87251707	11.1949411	11.13880612	11.04955434	11.15933885	11.71404426	11.74182714	11.64718655	11.80259916	11.65278122	12.5063453	11.61853106	11.33600096	10.61357642	10.50845011	11.98477011	12.15476228	12.01284943
ACAN	8.804194111	8.330990698	8.947272996	7.00629668	7.477278285	4.58149789	6.668711424	6.829290114	8.143879818	7.322089903	7.723978982	8.186479157	7.70949225	7.980288717	5.920825372	8.465350157	6.787693137	6.631105202	6.11304899	7.135003417	7.446843153	7.76483209	6.743431938	7.71572427	6.293195954	6.269437032	6.361232607	6.03258403	6.326786482	7.787677362	5.667587032	6.228943324	7.616711364	5.087625566	5.689587912	7.46124668	7.366859747	6.453426388	5.364417199	5.481450839	3.849062625	9.706952444	9.670588871	9.361580577
ACAP1	6.476381543	4.569678811	5.208175631	7.589589479	3.84888462	5.172720146	6.26700434	6.905671283	6.811852689	7.024063427	6.123326962	5.701920546	6.47816757	5.771045067	3.937326412	5.232550713	8.157442077	7.550084164	7.051885859	6.985724069	5.900139991	7.038225539	6.716533694	5.525916181	5.493316753	5.442209561	5.921170773	6.039200723	6.120138677	6.46797793	5.786764093	4.750495381	5.636706815	4.498661831	6.495085565	5.817404094	5.128482409	8.439889422	8.347140583	5.226896866	6.442083563	6.380825857	5.771706498	6.760892594
ACAP2	11.91005697	12.40163684	12.25632578	12.32282967	13.30039085	12.84483211	12.89098307	12.96407447	12.36720499	12.42319084	12.1723697	12.31388487	12.47351734	12.55316819	12.80143056	12.18463476	12.35385928	12.61417448	12.87807378	12.10745118	11.79925671	12.14403832	12.0359037	13.34967236	13.70073087	13.8131081	13.9377633	13.1898677	12.23494796	11.82562325	12.20283269	12.98619797	12.99271319	12.97500987	13.62605336	12.57057333	12.88409579	12.56279277	12.29857978	11.70941362	12.86740438	12.00355056	11.94549826	12.55853789
ACAP3	9.58774877	8.765234255	8.99930596	8.847310581	7.321269969	7.337288023	7.752354283	8.282569468	8.534653576	8.564600794	8.091540036	8.752360692	8.448181968	8.832272462	8.898249631	8.691916176	10.25920977	9.173975071	8.740157845	9.067442317	8.681217612	8.741552145	9.19064778	7.461824454	7.521270592	7.446680765	7.262074252	8.157467112	7.824444253	8.450404145	8.036426224	8.082034056	7.955158947	9.308470667	8.975410703	9.253388398	8.125760358	7.912503695	8.024875987	7.955514055	6.99860005	8.736030146	8.515904415	8.558714087
ACAT1	9.064319883	9.225531439	9.261258931	10.063169	9.236251417	8.46935707	10.57434281	10.02664808	9.48292954	9.455792296	9.331071097	9.686963495	9.72286181	10.13567496	9.451132408	9.416031699	9.36038644	9.679071464	9.818060485	10.10339645	10.2787353	9.946397443	9.79418859	9.226966967	9.670159474	9.361031542	9.13923073	9.119720982	9.981768231	9.736613336	10.89746275	9.162875229	8.993621994	9.720724362	10.44998335	9.31110462	10.13040396	9.726256559	9.685950288	9.809433096	10.4852953	9.730880169	9.852602404	10.69987219
ACAT2	8.233297795	7.873526665	7.936053793	8.667780821	9.240001359	9.188689303	8.634639698	8.778233417	8.405251804	8.916389317	8.532108217	8.498958369	7.625941057	8.71842646	9.048867233	9.098804497	8.506295822	8.52782285	8.910222195	8.517215115	8.603108633	8.42046645	8.454103415	8.321318313	8.38279502	8.555437486	8.889561951	9.03471151	8.074236346	8.26364461	9.018676711	9.738296571	9.257649746	8.94094827	8.526546689	8.799832407	8.459975339	8.37117863	9.264632213	8.334101488	8.491049188	8.32432755	8.536216961	8.552068069
ACBD3	11.69032017	11.39434627	11.29725363	11.29947196	11.03317785	11.23296839	11.43189229	11.71647879	11.49393002	11.71058963	11.24395928	11.58503095	11.19355029	11.15056916	11.13596788	11.81210503	10.53891674	11.00472081	11.13525096	11.26159076	11.2767894	11.48636089	11.41713043	10.86942649	11.17121252	10.95882856	11.21863646	10.84864249	11.17668614	11.17612322	11.54276621	12.2858185	12.34810083	10.60305955	12.55886643	11.51394306	11.87150282	11.05214907	11.48058024	11.04759386	10.83906089	11.48532232	11.47436032	11.15371472
ACBD4	7.811256866	7.794091123	7.727368007	8.161003614	8.69136017	7.910382206	8.465627991	8.094158631	8.472964744	7.456269752	7.852960995	8.045471937	7.956262836	8.309021056	7.679547282	8.545705426	8.918360118	8.804396132	8.574633756	8.436107814	8.176650114	8.271543356	8.393594755	7.585225907	8.135514717	7.6294211	7.964119357	7.408044419	7.891236049	7.515668585	7.485128472	7.770312478	7.745771492	8.054946951	8.344948768	7.954015134	8.645069598	8.302420017	7.384807666	8.592545883	8.069309632	8.63578844	8.921006977	8.026443397
ACBD5	9.84113613	10.26593167	10.1328554	11.0274446	10.28969498	10.68720131	10.55981505	10.24522992	10.12815353	10.26739038	10.32966328	10.52162196	10.25524693	10.23434721	10.82624509	10.54306441	10.57314407	10.69547433	10.88722375	10.33473608	10.19779533	10.42394083	10.44331051	9.796738421	10.21673201	10.04503476	10.17576218	10.1041269	10.10273723	10.11681821	10.61247543	10.08163441	10.13755754	10.32576299	10.47302446	9.963451428	10.20822252	10.23850666	10.57359658	10.29942757	9.643642132	10.31256604	10.39548225	10.23359262
ACBD6	9.471261728	9.862788394	10.01645561	8.875174537	9.623202311	10.35252855	9.417038563	9.647460678	9.622786848	9.940404471	9.262744906	9.446246521	9.475698293	9.513259608	9.495382823	9.867629128	9.681385454	9.683845544	9.620234913	9.654159337	9.643675435	9.585136547	9.549807583	9.701108271	9.562818232	9.583781715	9.791469683	10.2674689	10.180864	9.474678528	9.409253844	9.916540484	9.540639862	10.24193617	10.09657907	10.0132316	9.780770673	9.368998428	9.513959159	9.805452619	8.914631902	9.740962721	9.557645881	9.546805978
ACBD7	9.685890483	9.831577958	9.07000631	10.36535329	10.30162925	10.8060268	9.827609831	10.03866323	9.832134534	9.493380844	9.531318458	10.09748562	9.985788479	10.19054829	9.749769448	11.02635443	10.70706186	10.46061117	10.48561262	10.40635283	10.54070537	10.30682708	10.17338342	10.94263321	11.11049395	11.13974941	11.15856267	10.61174059	9.881612347	10.1389234	10.24981897	10.24172582	10.20558548	10.15666896	9.653613241	9.708783776	9.886609139	10.000152	8.911495505	10.04388523	8.988448328	9.760527653	9.941870066	8.676139928
ACCN1	3.31516325	8.45052235	8.661268753	3.520930329	5.032555308	4.797810294	4.450613225	2.249352304	3.162460014	4.931714175	3.202319116	0	6.968983019	4.925906023	3.225463424	4.140374584	5.164605427	5.160078516	4.683211247	1.309926997	2.494615822	2.037606529	2.450032921	0	3.634506099	0	2.645827327	3.930130384	6.573902547	0	0	0	0	1.660218488	0	3.892182932	7.04513671	2.543723003	1.204003557	2.059899338	1.241386551	4.926229373	5.576304531	5.470107488
ACCN2	6.547150585	6.247089052	6.555672635	5.855148234	4.871815852	4.634156395	5.605659337	6.046171292	5.645208787	4.988715846	6.559563988	4.875927521	4.592240978	4.553412609	5.641719833	8.025177979	4.706232286	5.222453468	4.604048539	6.46398378	7.177013271	6.239079474	6.264777682	3.843540987	5.071523605	3.922130474	2.171750221	5.68493221	6.884102529	6.313121412	5.067115973	4.010671588	3.751855228	8.658068928	3.756976488	5.410869351	5.582723575	4.652749734	4.361537796	5.601208652	4.423836784	5.804493637	5.860302999	5.862733633
ACCN3	3.693500997	3.736439363	2.880766522	4.35481024	4.223351375	2.111547089	3.849380452	4.769922641	4.384317741	2.837970915	2.838604543	3.160539509	3.273593502	4.751647959	2.195332563	2.936218429	4.359366685	4.428753758	3.738300805	3.981204154	3.125370639	2.850254674	4.118446745	2.586968194	2.091748146	1.469839885	2.171750221	4.060910832	4.392042653	3.124758904	3.863106333	3.686954238	4.258563363	0	1.358928018	2.838871846	3.420716548	2.543723003	0	6.86652948	4.596479618	3.87992739	3.50850761	2.632085924
ACCN4	3.686829679	1.831678927	0.664259933	3.995944825	2.664058591	2.004977362	1.993075805	2.163289136	1.217597937	1.790794912	2.615353154	1.093911708	1.959834467	1.448528869	2.195332563	1.599068908	3.435453778	2.520883961	0	3.499610049	1.347813425	3.131605241	3.311586151	2.934404657	1.39578746	3.249941982	2.171750221	1.663002908	1.947318874	1.193519874	1.23582535	1.056523605	1.093416067	1.660218488	3.377078116	2.027614756	2.082786354	2.879844645	2.91052254	1.370044872	0	3.87992739	3.891499918	0
ACCS	8.614552495	8.648131256	7.840960604	9.388365378	9.50883797	8.872568417	8.896166671	7.829933045	8.61650124	8.984536016	8.165547373	7.511936095	8.89174859	9.513259608	7.947335301	8.564591048	9.79446345	9.193570125	8.986333677	8.445565888	8.304844936	8.484413699	8.24357071	9.545435095	9.337629177	9.550116799	9.374119392	9.399721829	8.677683462	8.772569038	8.50314135	8.047118022	7.915059598	8.808170334	8.526546689	8.445987792	7.767048775	8.349974722	7.187051992	9.554950611	9.101794778	9.770405824	9.936989376	9.140186793
ACCSL	0	-0.618978984	-0.618978984	2.457073631	-0.618978984	-0.618978984	1.993075805	1.808644079	1.868364277	2.229613236	0	1.093911708	1.289885626	2.156588189	0	1.413326534	0	0	0	1.984982964	2.84419335	1.334432558	0	0	0	1.469839885	1.460925151	-0.618978984	0	0	0	1.056523605	1.093416067	0	0	0	0	2.07745218	1.204003557	1.370044872	1.241386551	0	0	0
ACD	6.929181016	6.923847699	7.666044661	7.435925974	7.725015208	7.116668708	7.17073335	6.950157126	7.075583753	8.011650679	6.930908446	6.765412074	6.654077209	7.413382594	7.940343385	7.456708673	6.884534572	6.292950349	6.558856344	7.980021243	8.017134303	7.608087662	8.046539391	6.752812019	6.477213525	6.301516428	6.254980973	7.33788548	7.671127603	7.315723657	7.635561607	7.186940471	7.235151321	8.122272742	7.435828376	7.662228785	7.027709209	7.236095096	7.51986687	7.050253998	6.728570188	7.678590269	7.553446607	7.810997736
ACE	9.804025184	8.216817777	7.928024229	9.276430914	8.984582701	7.545888673	8.889471829	7.972478436	9.419720281	8.612539408	9.735140935	10.58560699	8.643397457	8.417049345	8.458609715	9.088657812	9.438382991	9.196952646	9.114360026	8.468039552	8.256748769	8.063953276	8.269126679	9.614381095	8.392422486	9.009667625	8.801849315	8.025012404	8.112859343	8.621875451	8.292758109	9.075649522	9.628236799	9.05724353	8.963339341	8.488573434	8.140064511	8.915051839	7.874931268	10.19775605	7.521645962	9.053560491	8.821569874	8.610808004
ACE2	3.080830945	2.283400447	1.877577654	5.019574083	4.651088581	3.343075965	5.417240639	4.110224407	3.536641675	3.066978577	4.893133948	6.555059084	3.273593502	6.991392687	3.028552274	5.167262622	4.627017406	4.530876266	5.024588678	3.50525956	2.032284738	2.850254674	3.311586151	4.792396516	5.776988427	5.185796394	4.860246439	4.074253515	4.181057158	4.039595361	4.109521488	5.693652531	5.498815294	4.807769555	3.579495955	1.344062024	3.960058183	3.617315142	4.057049171	6.7005936	7.387494294	2.782611783	4.050583038	5.008778184
ACER1	0	0.715723368	0.715723368	0	3.101941969	0.715723368	0	0	1.217597937	0	0	0	0	1.448528869	0	0	1.259845015	2.056430117	2.974292618	0	0	0	0	0	0	1.469839885	0	0.715723368	0	0	0	1.056523605	0	0	0	0	0	0	0	0	0	2.298847766	0	2.159029908
ACER2	8.121791482	7.557911012	7.318489262	7.901011385	7.509221135	8.280314737	8.468544602	7.191616704	7.928271495	7.426045085	8.019244232	8.628633741	7.636456987	7.785423646	6.083761736	7.012233016	7.217601181	7.368916717	7.180236612	7.129831698	6.594260866	6.603994009	6.716533694	8.110922243	7.862002709	8.105050927	8.206909484	7.888153043	7.842512038	9.164303083	9.996019126	7.395633603	7.784790619	5.56845303	8.272836015	7.02510275	6.491801219	7.738500255	7.368736939	9.028996206	8.221141981	8.341867052	8.805314327	7.79982067
ACER3	9.731553667	9.910856128	9.579661075	10.46728522	9.584166961	9.210198906	10.31663514	9.952686585	9.59097742	10.18098656	10.10782167	9.760268762	9.612485031	9.628059567	8.861708767	8.780047554	8.500751616	8.915379108	9.095744302	9.23971856	8.795956401	9.341019676	9.31045049	9.506228924	10.08023936	9.743032209	10.06135048	12.12894809	9.629848942	9.3436271	9.228772811	9.927781161	9.778982261	9.776665112	9.812624264	9.769328597	10.86376779	10.08953897	10.07054432	9.450985724	9.802877782	9.669692344	9.65373768	9.540104748
ACHE	2.800912933	3.772467708	4.378423765	4.35481024	3.514674763	3.030038332	3.079313272	3.61636712	5.093382571	3.978225761	3.202319116	2.738249066	3.807950462	5.467031621	4.946400348	6.004798624	3.427995082	3.389384121	0	3.839315618	2.494615822	3.5692157	4.346619259	4.876793642	4.575221505	4.355370588	4.342080513	3.225859617	6.339565055	2.620211662	2.958991531	2.677974528	2.963977331	3.422622883	4.057402811	3.11989639	1.388532865	5.121696173	4.953589422	1.370044872	2.690869819	4.364798666	3.270606537	4.052907081
ACIN1	11.90537283	11.53842971	11.50467865	12.16171084	12.02082904	12.04280969	11.39643708	11.31582049	12.19932708	11.72380828	11.5938397	11.4233988	12.12253441	11.94410305	11.91801909	12.3236915	12.60366158	12.30746567	12.0938699	12.44283157	12.40988489	12.09976428	12.05913117	12.01176802	11.50581884	11.76807085	11.41200154	11.97772578	11.19438054	11.93387465	12.08715287	11.36471967	11.66036484	12.09371539	12.45412669	12.12829582	11.76082624	11.94626649	11.40490771	11.45107311	11.17069448	11.89998736	12.25671984	11.46204572
ACLY	12.09150225	11.99220007	12.25879076	11.83395764	11.70658352	11.39055768	11.35517213	11.65173369	11.81058304	11.43107004	11.8299859	11.73805227	11.63424187	11.44980464	12.03216658	11.54287046	12.04682577	11.74893007	11.81890047	11.68817011	11.72762353	11.6374545	11.74756363	10.85649438	10.48019059	10.51988844	10.27234764	11.06798161	11.25127855	11.41857792	11.06027556	12.02078124	12.28144449	11.56726402	11.42799558	11.98943555	12.44109504	11.79234039	11.96802418	11.45759145	11.24312608	12.15504318	12.22370216	11.83401672
ACMSD	0	0	0	0	0	0	0	0	0	0	0	0	0	0	0	0	0	0	0	0	1.347813425	0	0	0	0	0	0	0	1.947318874	0	0	0	0	0	0	0	0	0	0	0	1.241386551	0	2.985576065	0
ACN9	7.393405583	8.097157966	8.471116996	8.186951932	8.388903322	8.533983335	8.341727906	8.635703367	8.335920999	7.772907401	7.804412175	7.538590671	7.6879167	7.456632834	8.782134223	8.473002611	7.134118382	7.500601205	8.031314047	8.283787011	8.172019833	7.971565867	8.140829771	7.391844246	8.015408231	7.841209466	8.215442606	8.46317129	8.697672619	7.541812924	7.17639267	8.536870276	8.42851685	8.944495734	8.444480275	7.866837563	8.012800799	7.476816305	8.824678747	6.435936016	7.897123187	7.797768547	7.668332935	8.046725559
ACO1	10.31337258	10.37309547	10.6091278	10.86825422	10.15210759	10.09561291	10.55253173	10.46430549	10.70327117	11.11552455	10.19749321	10.34935148	9.829658585	10.496816	9.932412096	9.236466725	9.193228064	9.592330085	9.594867256	9.418763303	9.263195226	9.750282031	9.75752891	10.42866951	10.42818766	10.56609615	10.395735	9.027128034	9.458850734	9.99853111	10.35991477	9.990385814	10.12349093	11.52293291	10.03119586	10.10477617	9.566589817	10.25266734	11.02905051	9.384125223	10.18237233	10.44380282	10.39555637	11.36772379
ACO2	11.54731269	10.50779547	10.86514107	10.73267521	11.70575972	10.28820736	10.70071125	10.34304393	10.90224628	11.13459324	11.18167218	11.06845042	11.03467574	10.51568448	11.10190831	10.32031838	11.06559077	10.81660582	10.91516319	10.607489	10.75796661	10.42384298	10.38992577	10.95684396	10.46861076	10.75377142	10.65451758	10.40811401	10.51245215	10.94134311	11.69451778	11.20494475	11.40326932	10.75705277	11.79689966	11.38707631	11.87025622	10.85803732	10.99903624	11.45352094	11.23253136	10.66372458	10.8657734	10.83029798
ACOT1	7.33713453	7.309127683	7.2310072	7.986438187	7.132010265	6.374589441	6.998140031	6.121238493	6.53992029	7.282630229	6.674395425	6.93618699	6.863004562	6.839560104	6.757499407	7.368546472	6.989444975	6.728672804	7.019152154	7.365623591	7.623867645	7.137188423	6.79209306	5.663899591	5.631233444	6.150106715	5.469654301	7.190623743	7.08444609	6.695703659	7.127174456	6.689492386	7.025283975	6.378728346	7.601808562	6.804753822	6.823975205	7.053849387	6.358079494	7.017805468	7.372131621	7.189487466	7.072334311	7.264307985
ACOT11	8.099987521	7.435560873	7.459258906	8.355535733	9.623826295	9.137907564	8.712462543	8.43653175	8.958976769	8.652335729	7.903950015	8.397767631	8.803795172	9.05836782	8.993367404	9.065104255	9.556014296	9.407052925	9.10626763	10.02260584	10.37150176	9.689721983	10.15805737	9.659930394	9.28657472	9.646232126	9.544683425	9.907265059	8.482030486	8.156114355	8.554588852	7.949212207	8.247464706	8.742695298	9.868759771	8.153904351	8.50789725	8.490891237	7.064811257	9.252219335	8.162793158	8.104594541	8.309692698	8.21166519
ACOT12	1.317421724	2.264046762	0.310385476	0	0.310385476	0.310385476	0	0	1.217597937	1.157061456	1.018311105	2.469385937	0	1.448528869	1.133114618	2.582680762	1.921969542	0	0	1.309926997	0	0	0	0	0	0	0	0.310385476	3.93384243	0	1.89154397	1.056523605	1.093416067	1.056806807	0	1.344062024	2.549513665	1.384218917	0	0	0	0	1.448955808	0
ACOT13	9.001442954	8.953793695	9.066484679	9.201118781	9.961214318	9.78086708	9.229180421	9.291647605	9.145115328	8.399631301	9.113756134	8.869567765	9.012317737	9.156761773	9.225308111	9.320433138	9.185749765	9.456550684	9.414530097	9.127666244	9.137020097	9.208854998	9.014219779	9.071896545	9.147047186	9.258034403	9.233995591	8.643996108	9.07109777	9.569666339	9.353021982	9.393971834	9.297316627	7.768069572	10.07838053	9.192356258	7.842726656	9.189772843	9.393305148	9.013330416	9.522826366	8.80872012	8.8587124	9.01548431
ACOT2	7.291416798	6.056009974	7.753987066	8.16665171	7.591768479	7.101694759	7.82905932	7.758185684	7.329243427	7.376072259	6.861098074	7.895100319	6.636163582	7.280406284	6.464587175	5.310818141	6.656417383	6.928998914	6.886277824	7.22120099	5.784778305	7.199176358	7.200956972	5.6380158	5.909751182	4.631547306	5.609850453	7.422269568	4.360290479	7.563963494	6.997923675	7.408070626	6.879812439	7.08674354	7.248239404	7.091550624	7.221297729	6.611696046	6.768425896	5.853756872	6.891605518	7.608587494	6.987937655	8.784553201
ACOT4	5.992599321	6.245393137	7.117641101	5.855148234	5.585356411	6.05752029	5.772288572	6.428048282	5.036248578	5.993932423	4.942084891	6.623058038	3.807950462	3.890871562	5.89415212	5.84697474	5.373171551	6.004302575	6.176534012	5.503943318	5.129107207	5.002539741	4.943072932	6.312231451	5.440100266	6.12983008	6.351045675	6.332083456	4.885853283	6.058362705	7.17639267	7.519678704	6.934459802	6.319464418	4.941761729	4.763255689	6.237136463	5.670145914	7.250190313	3.393514545	2.348450405	4.727060014	5.08202009	5.290114302
ACOT6	0	0.406185037	0.406185037	0	0.406185037	0.406185037	0	1.170927778	0	0	0	2.138670364	0	0	1.133114618	1.413326534	0	0	0	0	0	0	1.315041709	1.416542031	0	0	0	2.646314563	0	1.193519874	1.89154397	1.056523605	1.093416067	0	0	0	0	0	0	1.370044872	0	0	1.448955808	0
ACOT7	8.275594095	7.487414578	7.934800868	7.532408423	8.339551623	7.970100642	7.17088258	7.607274755	8.012148631	8.336089129	8.129018206	8.466195624	7.625941057	7.307118243	8.061289018	8.381261912	7.870012124	7.432307701	7.623216652	8.062165918	8.132845082	7.916995869	8.046539391	8.435915438	7.931132748	7.737344571	7.674760136	8.012066251	7.429568202	8.466294533	8.231175377	8.463736209	8.433256606	8.352374958	7.474426395	8.218973045	7.788325024	7.716577875	8.194795372	8.749792417	6.765219944	7.965559373	7.996192462	7.262192166
ACOT8	8.535649601	8.784045597	8.441300875	7.77849032	8.860100586	8.848649578	8.412852125	8.635703367	8.565268469	8.837123852	8.432890848	8.498958369	8.622284623	8.459624602	9.149304529	10.10186272	8.544519919	8.350649461	8.195648145	8.871768572	9.28837083	8.986465094	8.819836943	9.525965187	9.134874337	9.563677178	9.331578384	8.521386726	9.787381213	7.932285795	8.612080456	8.811098964	8.230355438	8.751545867	8.98880468	9.278626746	8.714567859	8.609895444	9.186080334	8.755093895	8.518144579	8.261203565	8.090780921	7.978970501
ACOT9	9.45294814	9.74586689	9.853963412	9.710507443	9.302418545	9.416860061	9.706733347	10.03074481	9.222834367	10.23652476	9.432944171	9.778050826	9.264822225	9.516669606	8.839331586	8.674400521	8.998478313	9.041840779	9.051188423	9.374435053	9.102152993	9.516444283	9.408481388	9.396150882	9.425816562	9.102428667	9.579772046	9.270732366	9.429268098	9.597209919	9.165492107	9.875664775	9.756465552	9.227611979	8.463984802	9.253388398	8.906783596	8.957027249	9.534395469	9.518006221	9.445189912	9.918027289	9.764062312	9.743383141
ACOX1	12.23700303	12.42188781	12.49912007	11.81204517	12.05850567	11.9494182	11.85834852	11.60545924	11.76336613	11.96915775	12.48467555	12.22069641	12.05499339	11.71873894	11.41827404	11.30686207	11.43023164	11.45472566	11.59110866	11.33053573	11.3689187	11.34432175	11.27004498	10.85195365	11.04377775	10.64636755	11.19105002	11.33550029	11.68349574	11.94579012	11.09920651	11.22816029	11.39433995	10.92844144	11.25648096	11.87797486	12.08691131	11.81906384	12.04369438	11.08219439	11.29348968	11.79468964	11.9009621	12.0099667
ACOX2	7.966926105	7.223777666	6.765011055	7.817309221	8.667246151	7.689371246	8.112327135	6.993312171	7.061335414	5.500833515	7.302945872	6.9219495	6.330554255	7.935640878	6.837503747	8.034361235	6.867403684	6.739378039	6.791024396	7.246860037	6.550217949	6.932154422	7.043873573	6.082744379	6.741950802	5.848927549	6.254980973	6.178652875	7.768842237	6.868378858	6.541497968	6.431508886	6.536623875	5.942468254	7.148172203	6.824278003	7.147476635	6.260860838	5.659458708	9.611577278	7.225968539	8.095317398	8.188131064	8.911738275
ACOX3	8.641756496	9.16582569	9.368026499	8.563179143	8.506555235	8.306418175	8.728874303	8.710884	8.763107917	8.390459018	9.099720617	8.943239125	9.037729439	9.461118162	8.616211065	8.726322143	8.782443111	8.438673622	8.330861563	8.439431345	7.991083883	8.346687471	8.38514339	8.851024222	8.504435055	8.568948179	8.290051164	7.884190123	8.313243318	8.429012822	8.319503711	7.664936772	8.146252611	9.169251762	8.31598224	8.614037404	8.048508918	8.364145231	8.169082243	8.712126354	8.570854904	9.012805989	8.983536084	9.319154048
ACOXL	4.705089704	4.242124297	3.752964815	6.11869245	4.05042773	5.435293788	5.669154134	6.396031368	6.274641329	5.34801587	4.147848921	5.729637728	6.70931295	5.263859418	5.057584685	5.059119745	7.278873854	7.316976725	6.897940877	4.947987007	5.466657832	3.977443132	5.26957199	5.262871321	4.86251854	6.054226114	5.372889852	6.561312688	6.715136983	5.410133066	5.265160621	7.694194275	7.45654766	7.76613778	7.593883504	5.327086565	5.503118153	5.461911066	5.598651855	4.754379332	2.690869819	5.64408921	5.894691909	4.618813161
ACP1	10.38265612	11.28791946	11.31819304	10.09119782	11.75012456	12.49751994	10.77989162	10.70937825	10.14262312	11.35723225	11.29553282	11.20708419	11.0146615	10.8119675	11.04269925	11.78923907	10.6557752	11.06553737	11.26636321	10.68601871	10.85504154	10.8402481	10.60506056	10.95441845	11.2602586	11.146242	11.35907245	10.54919085	11.66574532	10.64922299	10.84119643	12.26254327	11.96900385	10.21988859	10.85142769	10.49149098	10.83594052	11.10691691	11.72631309	11.99051026	11.02056218	10.77281615	10.68806574	10.392458
ACP2	9.731351069	9.610994203	10.10920143	10.06522666	9.914895277	9.965703714	9.469542946	9.654199117	9.600788694	10.74867787	10.46995217	9.212422118	9.609819258	9.235523662	9.276896139	9.744338718	10.34679652	10.06833469	9.94731926	9.768683515	9.841312088	9.516444283	9.611485943	10.8434453	10.16262748	10.52682812	10.44009667	9.474038687	8.943482737	9.738679606	9.241748585	10.26816935	10.15682834	9.722348924	10.03335191	9.375383861	9.437869884	9.978784136	10.99535535	8.947983034	9.013152219	9.673299169	9.293006182	9.512984157
ACP5	7.95829598	7.109988742	7.792046171	10.91038242	9.50583695	8.316272097	8.817329239	9.41066228	9.675188913	10.80133634	8.191084717	9.17326783	8.777621152	8.401787113	7.911745917	8.526048567	8.329935476	8.264335125	8.161496527	8.363707111	7.114035894	7.619524613	7.512129042	7.665359646	7.428684639	7.004879189	7.985330595	9.379024499	8.56249981	8.981691327	8.838224036	10.3202791	9.583909981	8.344724572	8.38514339	7.736968924	8.837030801	9.460872986	9.576884626	7.982885127	7.172396808	8.126011992	8.246826878	9.967226259
ACP6	8.427131557	8.631784853	7.971596833	8.551714017	9.138532339	8.705536411	9.502525687	9.205761142	9.327746791	9.019150202	8.687355002	9.848983215	10.01031385	9.399652713	8.954855641	8.892085002	10.04356502	9.800892235	9.929165037	8.903311434	9.316615072	8.61585186	8.951423496	9.184796713	9.100988105	9.26896113	9.374119392	9.428508929	9.533041612	8.955748004	8.718018174	9.124729859	9.194840591	9.899242514	8.544798191	8.986456871	8.94043477	9.964903531	9.16984336	10.37273574	10.95762568	9.569181607	9.900892917	7.810997736
ACPL2	9.035523117	9.176907019	9.412333341	8.770263293	9.839101086	9.699752131	9.243440963	9.202700038	8.767502972	8.941872024	9.674783533	8.305590156	9.366233765	8.937788012	9.483406961	10.31467624	9.509841246	9.358888989	9.48592867	8.427083446	8.419971178	8.968689151	8.893915436	9.888100329	9.743898169	10.0271843	10.14189556	9.189433756	9.504956344	9.042819895	8.763714797	9.644101552	9.666741297	10.47222681	7.560664729	8.814698024	9.606066759	9.329823415	10.05294526	8.744471385	8.586299646	8.97957675	8.933363942	9.058135635
ACPP	6.547150585	7.928571609	7.720198235	7.274423492	7.958256294	6.420277012	7.791701801	8.706568414	7.717289253	6.33899095	8.715785155	7.82146933	7.707598517	7.616329948	8.710050214	10.67951162	8.522145117	8.631398342	8.126304368	7.174837064	6.29025914	6.438219928	5.883516087	8.697106807	8.580180167	8.514199085	8.627135803	6.062734634	6.848783934	7.280326122	8.972719552	8.041215634	7.85274004	5.203823099	4.41577813	5.650673502	8.342556587	7.311157803	7.065934775	9.49914149	7.225047933	5.64408921	6.331815783	7.294564053
ACPT	0	0	0	0	0	0	4.545743572	5.314642084	6.331553183	0	0	0	0	0	0	0	0	0	0	0	0	0	0	0	0	0	0	0	0	0	0	0	0	1.056806807	0	0	0	0	0	0	0	0	0	0
ACR	1.994364834	-0.476620797	1.421979559	1.997838659	2.531726575	2.317949422	1.3163914	1.170927778	1.868364277	2.565623914	2.027380235	0	0	2.156588189	1.75985244	2.582680762	1.259845015	1.367247386	1.245947149	3.303888803	3.125370639	3.131605241	2.450032921	2.586968194	3.19481308	0	0	-0.476620797	3.635323279	3.794000599	2.958991531	1.056523605	1.093416067	2.084392852	1.358928018	1.344062024	2.90158943	2.543723003	1.204003557	2.52465502	2.348450405	3.14425725	1.448955808	2.159029908
ACRBP	5.923342451	5.109413557	6.078598096	6.456581898	6.84595857	5.975529248	5.514523784	5.359312516	5.301666818	5.816375307	5.079697402	5.933798329	4.970247227	5.005729096	5.00118311	6.974563159	7.762737621	7.113124939	6.579696167	6.624000501	7.177013271	6.533194676	6.086704924	5.933104417	5.688487066	5.659853852	6.116054598	5.718738743	5.631154241	4.935616058	4.945492058	5.430172539	5.033248182	5.014771978	8.077726767	4.034436638	6.267756379	6.198960992	5.898937339	7.050253998	4.67562495	4.220554975	4.443689238	5.727707206
ACRC	6.090623667	6.940488507	6.051433786	7.4849736	5.838750938	5.367355154	6.817390488	6.605412298	6.591598866	6.687792445	6.339718481	6.894697545	7.58309364	7.470766171	5.950916004	5.232550713	7.686647034	7.355062261	7.180236612	6.511542146	6.007995762	6.082600905	6.496425826	5.626848622	6.152727348	6.48374445	5.878823328	6.494510799	6.918577112	7.325018136	6.264705034	5.752635321	5.821596845	7.165937011	6.15830744	7.02510275	6.794836428	8.014851543	7.174085841	6.326237163	7.433763323	6.657875426	6.663145634	6.714030238
ACRV1	1.994364834	0.474198284	0.474198284	1.320199281	1.742802967	0.474198284	1.993075805	0	0	1.790794912	1.018311105	1.708867067	1.289885626	1.448528869	1.133114618	0	1.259845015	0	1.245947149	1.309926997	2.032284738	0	0	1.416542031	2.559238276	2.657579304	2.171750221	2.71432781	0	0	0	1.056523605	2.137949557	2.411775418	2.509654215	3.11989639	0	3.178161641	1.851024161	0	0	2.298847766	3.50850761	0
ACSBG1	2.453283072	2.7531807	1.835490788	2.457073631	0.755645067	-0.512959617	5.312920144	1.170927778	2.655893884	1.157061456	1.609326023	2.138670364	1.289885626	0	1.75985244	3.219947563	0	0	0	2.790179778	0	2.850254674	1.99138687	3.66518167	6.01394308	3.300058915	3.730089796	-0.512959617	4.885853283	1.837620912	2.340699369	1.056523605	0	3.561108507	0	0	8.610905383	1.384218917	0	2.52465502	3.39914311	3.14425725	1.448955808	0
ACSBG2	1.317421724	0.710289696	1.500848511	1.320199281	0.234516141	0.056498566	3.313615064	0	1.217597937	0	1.018311105	1.093911708	1.959834467	2.156588189	2.195332563	0	1.259845015	0	1.904381675	1.309926997	0	0	2.450032921	1.416542031	0	2.182636053	0	0.541613676	2.746988393	1.193519874	0	1.056523605	0	1.660218488	0	0	0	2.543723003	0	2.875611847	1.898600356	0	1.448955808	3.714960425
ACSF2	10.50473335	10.16051677	10.46567712	8.704483526	9.699024264	8.868612574	8.104535964	8.235418182	8.718404868	8.745000446	10.23480717	8.147181975	8.143597026	8.848600211	9.754500889	8.754379983	9.504310673	9.443156331	9.077068448	9.611144873	9.487841959	8.581176132	8.565963402	8.550579786	8.154058183	8.541799069	8.714007668	8.045206394	9.387729206	9.589999757	9.432075548	9.68063103	10.01859131	8.363775003	8.018010752	7.778001078	10.39409843	9.128706255	9.544506081	8.910463373	8.22772264	8.81977771	8.777144377	8.894398798
ACSF3	8.289421719	8.400850965	8.936968508	8.367813615	8.893387922	7.486388018	8.301402311	8.247351261	8.56021089	8.545730234	7.605983218	7.680982587	8.374712856	8.423748786	9.155083874	8.835420879	8.818544296	8.546230066	8.274457247	8.220800448	7.853271138	7.898337334	8.23646984	8.236018186	7.810513976	7.83003136	7.913728536	8.983437805	7.877982634	8.955748004	9.137994211	8.344180852	8.34546308	8.642552827	9.191613403	8.942014873	8.012800799	8.364145231	8.78258609	8.062014056	8.075524751	8.951288829	8.998253685	8.434133504
ACSL1	11.5101535	11.31064433	11.53310481	12.49372215	10.13959197	9.172418398	10.73769987	11.67731999	10.82317495	11.58201791	10.95449199	10.42511493	10.76440663	10.3967349	9.862008497	9.72461796	10.22935013	10.58843786	10.22043141	11.0753486	10.21026914	10.97990022	11.0253703	11.19223003	10.95588097	10.54232141	11.2778879	9.654083886	9.983316187	10.48277655	10.177802	11.1304552	11.13743992	11.56931701	9.852244975	10.17173917	11.27327695	10.61603233	11.46335718	10.04935452	10.13064079	11.45843922	11.04184149	12.2083219
ACSL3	11.72061687	11.15746769	11.08138242	11.64322703	11.02703844	10.50850318	11.53186006	11.61824364	10.9406714	11.2650611	12.0848711	11.26548259	10.72172401	10.63658142	11.46442391	11.00405639	10.57761449	10.89762923	11.22314181	10.94607572	10.80732041	10.90620575	10.88484282	10.91878237	11.20948219	10.94653757	11.36579576	11.35861225	10.8900845	10.68580157	11.04811146	11.82898893	11.62971077	10.53869624	11.54595167	11.05134459	11.65691221	10.91087925	11.77175577	11.49371829	11.40352724	10.71510132	10.72245007	10.92847286
ACSL4	11.29803046	12.31111432	12.10672592	11.96830248	11.87335704	11.10659803	12.03805688	12.26544012	11.66211048	11.68067299	12.41169694	12.33749533	11.98889192	12.21884769	11.06459166	10.81451317	10.39242072	10.99581961	11.11932632	10.82779366	10.51757799	11.41102999	11.31381431	11.52857885	11.79258398	11.51678517	11.6223362	11.51825719	12.65725967	12.31751272	12.15043512	12.22027189	12.19687182	10.72886049	11.0326634	11.12812223	11.57667238	11.73078665	12.82324293	11.43959466	12.68345095	12.18268174	12.13269873	12.06804596
ACSL5	7.975504913	8.311067018	8.18987637	9.681869618	9.539199505	7.647929262	10.33672705	9.378469846	9.496098748	8.867835926	8.76762718	11.66835472	10.55586912	10.2731506	8.393700183	7.624201141	8.913402713	8.952656151	8.735522363	9.555508066	8.664832306	9.117270197	9.068010479	9.434944918	10.32555124	9.391880384	9.625310258	9.37565983	8.647170636	10.71702568	9.273686439	8.476914566	8.399746578	8.947276921	9.445843849	8.044991325	10.05542724	10.45489197	10.61244204	10.15540162	11.96319032	9.750844005	9.866546319	10.15654011
ACSL6	7.23279802	7.357826769	6.745729297	8.343551442	7.828480434	6.917868595	7.252539586	6.910482326	7.472342308	7.395489857	6.791348205	6.774710003	7.027362723	7.15455188	6.057377891	8.100209472	7.772985127	7.600746719	7.553609543	7.535482451	7.16618881	7.477038852	7.569991194	7.301751909	7.688726636	7.45091926	7.78113555	7.27871409	8.78022848	7.002299264	7.362895211	6.406565467	6.060168978	7.544467878	7.097636513	7.131518846	7.064276234	8.003218006	5.803823807	7.506273784	6.740215621	7.536385779	7.584078226	6.199562634
ACSM1	1.994364834	1.750608041	1.240402852	2.804884553	1.274834486	1.865513436	3.691912901	1.170927778	2.933802111	2.229613236	1.609326023	4.819079593	1.959834467	5.467031621	5.201615148	2.582680762	2.995213266	3.927707761	2.354798077	4.110379059	3.125370639	2.500408809	3.311586151	1.416542031	2.091748146	1.469839885	1.460925151	0.858925667	4.392042653	1.193519874	2.958991531	2.902938289	2.468621734	2.411775418	0	2.027614756	3.420716548	2.543723003	1.851024161	4.720091103	5.241646679	3.433175168	2.157110866	4.844443679
ACSM2A	6.319723834	5.575822452	4.989900417	6.19643648	4.612510291	4.76079006	5.547539959	4.917026598	5.981778938	5.544451954	3.997561305	5.141454898	6.081194786	6.265537929	4.756926467	6.527112092	6.650621172	6.695852239	5.839679017	5.736672117	5.521559007	5.455272522	5.913744267	6.289626353	6.442727066	6.647553939	6.444308997	6.147057895	6.268106849	5.974616508	5.476193791	5.263342724	5.405035307	5.5375801	5.670210173	6.023566692	5.843580622	6.30354547	4.70007795	6.305863019	5.706369981	6.800436669	6.18001237	4.963818515
ACSM2B	0	0	0	0	0	0	1.3163914	0	0	0	0	0	0	0	0	0	0	0	0	0	0	0	0	0	0	0	0	0	0	0	0	0	0	0	0	0	0	0	0	0	0	1.565754626	2.677603827	1.450523581
ACSM3	8.879535257	8.716197313	7.948040123	6.683646032	8.701328458	8.357298299	9.336179831	7.643847162	8.150490753	7.116607754	5.990009267	9.417812576	6.883278956	10.26672504	8.022089683	9.433282876	7.542994059	8.249433658	7.953693492	8.304185912	8.538625709	7.860183925	7.699365885	7.757282868	8.45163468	8.212254256	7.924177556	4.924637694	8.287094996	7.693041593	7.135263215	11.25278419	11.22015894	8.204406824	8.649708779	7.091713374	6.972640611	9.841193351	9.258503078	8.044801104	10.14113656	7.931210627	7.946466181	8.673386716
ACSM4	2.800912933	4.722165545	3.45311648	1.320199281	1.987005361	0.05397337	2.799438838	1.170927778	0	3.066978577	2.027380235	4.342472305	3.040091719	5.349570799	1.75985244	0	2.374093664	2.520883961	1.904381675	1.984982964	2.032284738	1.352091332	0	2.117328726	2.911746313	1.469839885	2.645827327	0.05397337	2.746988393	0	0	2.871349776	2.963977331	1.660218488	0	3.11989639	2.082786354	3.178161641	1.204003557	1.370044872	1.898600356	0	3.270606537	2.159029908
ACSM5	3.31516325	4.085821789	3.627678323	7.177046481	1.829710863	2.691249092	5.417240639	5.171679404	5.824636987	5.613857806	4.034144864	3.977166385	4.592240978	5.287047879	3.225463424	2.936218429	4.359366685	4.070199387	4.008017391	3.303888803	4.398376977	4.69181923	4.448460501	2.117328726	3.971027755	3.300058915	3.287508036	4.191077148	4.392042653	4.343870417	3.190766976	4.104227959	3.485952495	2.90341078	4.786809032	2.838871846	5.3734072	5.670145914	3.340058983	4.43310759	6.025030004	4.616115153	4.842056665	7.178366014
ACSS1	8.592413813	8.295273645	8.302269122	9.036041966	7.492221029	7.144012787	9.309317662	9.152817864	9.506653407	8.161718235	7.367086357	9.024059709	8.318418727	9.836158143	10.72037896	9.716082981	10.45826074	10.08311798	9.832631766	9.928330022	9.905479709	9.656269565	9.467290157	9.893174895	9.489409272	9.444135344	9.609211117	9.99470901	9.749581252	8.689551529	9.335516249	10.0489164	10.19221173	10.9276175	10.17873887	7.201357807	9.067699764	9.640428334	10.24342693	9.342469179	9.571545721	9.407845108	9.411364372	9.450031955
ACSS2	9.486347448	9.268408657	9.584632607	9.378664769	9.379043744	9.072686237	10.1487469	9.774529385	9.863513397	9.918567454	9.56382102	9.695575663	9.304928262	9.312092508	9.315236045	9.20020619	9.473507636	9.5534276	9.537436794	10.01750852	10.10893751	9.576360006	9.520875873	10.09824083	9.771088188	9.738256699	9.715300315	8.725346412	10.20550498	10.49183161	10.91393156	9.179495359	9.516276243	9.778440899	9.581686828	10.03455313	9.289086254	9.648932111	10.19450486	10.64488611	10.9802107	9.322075328	9.324492028	10.1477509
ACSS3	9.149955372	9.942284575	9.925079412	8.842613815	9.308566317	8.354811029	10.04275965	9.046058575	8.797899077	8.848717632	8.6036837	8.321026722	8.679388568	10.7495178	10.36104083	9.2164346	7.543101946	7.978337707	8.03138969	9.826238201	9.533679886	9.531688372	9.611485943	9.519416386	9.810516596	10.00995245	9.931728059	10.80380519	9.259925847	7.400154956	9.349639679	7.404856494	7.289694804	7.211131543	8.8092536	7.424504357	10.61242121	9.499900436	8.37006218	7.288257346	8.621707092	8.832241131	9.430553836	10.82203492
ACTA1	0	2.953478533	2.547655741	1.320199281	2.132237327	0.199205336	1.3163914	1.170927778	0	1.157061456	7.001889466	1.093911708	1.298387094	1.457641022	1.133114618	3.217369544	1.259845015	2.056430117	2.331396185	2.443041615	0	2.037606529	2.007494537	1.416542031	1.39578746	0	1.567151225	1.716328508	0	1.193519874	1.89154397	2.411332529	0	2.411775418	1.358928018	2.838871846	1.388532865	3.617315142	4.891573813	2.22549201	0	2.782611783	3.712675742	2.632085924
ACTA2	14.21074244	15.56388724	15.80453975	14.17519889	11.37840347	9.931639867	14.68846132	15.36521204	14.95953113	13.74562037	14.43640189	12.12381985	13.43026596	14.1025826	13.0592779	10.03944784	11.54045975	11.49153097	10.86723318	13.37440692	13.06082195	14.37884523	14.27159329	11.6661121	13.0831466	12.61017762	11.36675368	12.23880749	11.97305018	14.04786269	12.88728668	12.47448289	12.601605	11.62662183	12.15323237	13.91062571	13.4829617	13.58077687	11.81668696	12.29711566	12.68763377	13.18039556	13.94450215	15.80178565
ACTB	16.68341576	16.35886884	16.98411351	16.18886827	15.88971105	15.40713425	15.32108681	16.05111435	16.25126433	16.0287735	16.61051115	16.39111257	16.32268736	15.91599817	16.11158205	15.68247069	16.03235051	15.90744332	15.84865604	15.81465667	15.93988539	16.12260658	16.27461984	15.98811019	15.32439343	15.48776307	15.06626231	15.32365708	14.41972809	16.18207854	15.65595372	15.87051925	16.36686855	16.30496964	15.21874721	15.94183715	16.11599191	15.69318	16.01259902	15.48179948	15.30376999	16.55625527	16.51628073	16.34012006
ACTBL2	3.693500997	5.129900243	6.127723307	4.456680258	0.102693304	0.102693304	2.4518763	5.743237775	3.361648102	5.334885645	3.492553576	4.698187407	5.035267921	1.448528869	0	2.582680762	1.921969542	0	1.904381675	3.50525956	1.347813425	0	2.450032921	2.117328726	3.19481308	1.469839885	2.171750221	6.410345694	0	3.323327514	2.340699369	3.803119893	4.170470135	1.056806807	0	2.838871846	4.232611087	2.543723003	5.930120498	1.370044872	6.551045922	4.727060014	5.576304531	2.159029908
ACTC1	1.317421724	2.675985975	3.468685924	3.520930329	2.200212421	2.022194846	3.691912901	2.249352304	6.987903242	4.607065198	3.841178379	2.138670364	1.289885626	3.890871562	0	0	0	1.367247386	1.245947149	3.50525956	3.740073289	4.855528548	4.345563654	1.983650291	2.911746313	0	0	1.784303601	5.253060064	0	1.23582535	2.677974528	1.093416067	1.660218488	3.141551507	6.445667964	1.388532865	3.178161641	2.29611755	2.059899338	0	3.14425725	4.336579913	6.30356615
ACTG1	15.63977484	15.87879436	16.52281616	14.96244013	15.68722571	15.88885272	14.45573207	15.26816689	15.10246547	15.8750958	16.36383475	15.88030523	15.18021246	15.35797389	15.50716383	14.99112872	15.3706865	15.21147909	15.39706005	14.54960687	14.64043874	14.68395589	14.83833693	14.90729737	14.19924263	14.35356343	14.53622173	14.61032366	14.64508848	15.56152004	14.86930416	15.47268515	15.54873285	14.84666008	14.70247207	15.72032562	16.09396395	14.91242784	15.67727621	14.56820203	14.4212062	15.99829077	15.85032086	15.58469498
ACTG2	10.64712225	10.13832393	10.8226086	9.325796906	4.761186833	4.079607184	11.95600583	10.00461776	10.77487506	9.442871977	11.03355461	7.26828659	8.917846314	10.18588662	6.441597255	6.896137727	5.21964109	5.73152816	4.829587895	9.47382581	8.406894146	10.64422017	9.936883274	6.844316736	9.89490923	7.173555539	6.52588276	6.242656325	8.163182476	9.95803314	9.561907228	8.642008794	9.636234135	8.794194876	9.399793576	11.6800974	8.847204351	10.17240134	3.141217906	5.503794245	9.737518277	10.09135554	11.20192252	12.41244074
ACTL10	4.800105658	5.437265547	5.742924485	2.457073631	6.032191042	4.400053535	4.545743572	4.896561641	5.349356654	4.745806123	4.735449553	5.535455851	4.755505094	4.443046441	4.49055175	2.936218429	5.994613806	5.499329526	4.962471587	5.406676741	5.700262218	4.775994752	5.512317199	4.792396516	4.472954155	4.688111024	5.306067682	4.843729343	6.484681422	4.432532603	3.39040949	7.309861809	6.388300455	4.011183156	5.01341333	5.462125156	5.128482409	5.366589707	6.184041275	4.204191326	4.32909422	4.926229373	3.891499918	3.714960425
ACTL6A	9.969053149	10.58105451	10.56184075	10.94911027	12.12451926	12.13600789	10.81373454	11.59741107	10.44384642	10.60111578	10.7237641	10.52846444	10.59683068	10.17944676	11.54778145	11.22768342	10.3758589	10.66338526	11.02370778	10.46226025	10.6103407	10.45609615	10.26986415	11.47881435	11.58838832	11.72043723	11.85653226	10.83755125	10.22285153	10.15329488	10.18117381	11.51335564	11.11401525	11.51922067	10.46091731	10.8809972	10.94179548	10.69383062	11.57546714	9.769230114	11.28474363	10.35373733	10.13865269	9.842028456
ACTL6B	0	-0.302072618	-0.302072618	0	-0.302072618	1.452941798	0	0	0	0	0	0	0	0	0	0	0	0	0	0	0	0	0	0	0	0	0	-0.302072618	0	0	0	0	0	0	0	1.344062024	0	0	0	0	0	0	1.448955808	0
ACTL7A	0	0	0	0	0	0	0	0	0	0	0	0	0	0	0	0	0	0	0	0	0	0	0	0	0	0	0	0	0	0	0	0	0	0	0	0	0	0	0	0	0	1.565754626	0	0
ACTL7B	1.994364834	0.324753573	0.324753573	1.320199281	0.324753573	1.454134496	1.3163914	0	0	1.157061456	0	1.093911708	0	1.448528869	0	1.413326534	1.259845015	0	0	0	0	0	0	0	0	0	0	0.324753573	0	0	0	0	0	0	0	0	0	0	0	0	0	2.782611783	1.448955808	0
ACTL8	1.317421724	1.351106289	0.066129331	4.551829121	0.066129331	1.195510254	2.4518763	1.170927778	3.692686843	0	1.018311105	2.738249066	1.289885626	2.156588189	3.820331308	3.45694227	9.953045775	9.547348388	9.953320255	0	0	0	0	2.586968194	2.091748146	3.74301731	3.002053209	0.066129331	3.258475904	0	0	2.083976074	1.093416067	7.586591996	0	3.355002935	3.960058183	5.670145914	6.788132341	1.370044872	0	1.565754626	1.448955808	0
ACTN1	13.64625425	13.71542399	14.03138232	13.13865502	12.99791096	12.54938589	12.15552004	12.91059325	13.32799682	12.92532195	13.48893063	13.51077265	13.01959926	12.65566614	12.78458849	11.80101668	13.13235565	12.88197503	12.77965772	12.62568385	13.06428257	13.22707678	13.46246728	12.93351302	12.07617969	12.61205911	12.22470903	12.93199056	11.67522762	13.42211273	12.46403859	12.27952096	13.02909782	11.93447246	12.45981681	13.24593364	13.19987679	12.34091037	11.76405357	12.10063579	11.54939662	13.46314492	13.72674519	13.30003283
ACTN2	4.452255761	3.883223732	3.639174113	4.24519686	2.173062994	4.053979719	7.312746362	4.477456875	3.961763206	3.438322056	2.351115335	2.138670364	3.273593502	5.983099774	2.800452062	4.602236183	4.148641443	3.591972787	3.406291047	3.839315618	3.740073289	3.131605241	4.118446745	3.843540987	3.812556852	4.783910899	1.460925151	4.998694676	2.746988393	3.124758904	4.945492058	4.274897598	4.818179987	4.566009007	4.517857264	4.034436638	4.102761398	3.617315142	2.91052254	4.43310759	2.690869819	3.673775567	3.712675742	8.462762609
ACTN3	1.317421724	1.584197839	1.540607431	1.997838659	1.567825564	1.428601803	1.993075805	2.85953673	1.868364277	0	2.838604543	1.093911708	0	2.156588189	2.52938862	0	2.374093664	2.056430117	1.245947149	2.443041615	1.347813425	2.500408809	1.315041709	0	2.559238276	1.469839885	1.460925151	0.29922088	0	2.281342771	2.682717516	0	2.137949557	2.411775418	3.141551507	1.344062024	1.388532865	0	1.204003557	0	1.898600356	1.565754626	1.448955808	3.893806576
ACTN4	13.30013422	14.41596179	15.00421577	12.74432276	13.44181509	12.77679089	12.00492605	12.19093371	12.79350806	12.52232209	13.61157444	13.60773617	13.4484707	12.85175121	13.19525988	11.94769656	13.19166432	12.87650876	12.81348678	12.49773819	12.78666412	12.65240256	12.70436299	13.34915083	12.13840701	12.71073216	12.49601373	12.95769992	12.11080064	15.1889453	14.77360192	12.91785333	13.4086619	14.17904067	12.42403277	13.73293041	13.48074364	12.69142219	12.88771088	12.61980396	12.19451711	13.91900047	14.06364845	13.89096512
ACTR10	10.20805728	10.35154681	10.37146465	9.887430415	10.9230091	11.00006645	10.66243092	10.60297055	9.963725774	9.864255278	9.953518735	10.28433529	10.09248601	10.36689265	10.54521332	10.10382691	9.724811123	10.04608737	10.36599084	10.44242826	10.53174284	10.62272793	10.52300471	9.896893353	10.38073294	10.30364943	10.47667167	10.31915706	10.39766131	10.16077609	10.22482793	10.03930991	9.681098941	9.598347895	10.58824395	10.28444098	10.08203274	9.847435665	10.44020188	9.42308094	10.40404518	10.50157604	10.29177615	10.85264515
ACTR1A	11.37159194	11.25758088	11.5961824	10.71222322	10.57064789	11.31839106	10.75397804	10.87908767	10.94749544	11.67308501	11.72463213	11.0948827	11.11376098	10.75680315	11.26609187	10.79090697	11.03523144	10.89768897	10.72013398	11.02092653	11.34522434	11.24373969	11.19155131	10.93609592	10.64210913	10.58450527	10.63079035	11.18144927	10.28362688	11.37379745	10.98799609	10.77173723	10.72019384	10.41971573	10.50197576	11.29289732	11.06568191	11.1360923	11.4118279	9.777069007	10.26786769	11.24314976	11.11793738	11.2827553
ACTR1B	10.35333436	9.865814141	10.14195026	10.46879474	11.34775112	11.41626614	10.17691968	10.13076384	10.5096023	10.29419337	10.48654727	10.49369582	10.14529902	10.09300256	10.73762247	11.24162645	10.43373965	10.36817369	10.41271794	10.22075037	10.17984132	10.05830829	10.24707982	10.41462171	10.21900464	10.14687839	10.31664445	10.4577273	10.33238768	10.20926512	10.4576901	10.77173723	10.40982626	10.50155033	10.97886373	11.57560767	9.907712285	10.51962518	10.57223825	10.57512716	10.46455132	10.41922864	10.28587015	10.46854259
ACTR2	13.712419	13.52121184	13.35152324	12.93641975	12.65468856	12.87794128	12.98634933	13.5504547	13.15267947	13.34916719	13.51729082	14.25875337	13.31916306	12.84193019	12.84749282	13.45991523	12.61813621	12.98295557	13.21895786	12.98740751	13.33488515	13.41689982	13.17840041	13.30199351	13.12431874	13.3877207	13.56825143	12.97308474	12.9871532	13.67467477	13.46505592	13.1054684	13.50811282	12.83553291	12.37812649	13.09627942	13.25319585	13.18334496	13.23000693	13.73065331	13.30934199	13.1892036	13.16115586	12.94959723
ACTR3	12.49933709	13.1329629	13.13496225	12.65608695	13.16584384	13.30008251	12.54586503	13.15776883	12.63177009	13.13825116	13.01026495	13.15360076	12.83170653	12.45488911	12.45643957	11.33283899	11.84721518	12.41278596	12.60344605	12.7736501	12.66767651	12.97324848	13.02870982	12.826702	13.03992676	12.92715028	13.32898129	12.74825205	12.2115564	13.0302994	13.29794759	13.32188032	13.16162501	12.43026553	12.73709755	12.45639372	13.08384989	12.46607769	12.84284176	11.89047206	12.68546619	13.03229725	13.00079258	12.54624633
ACTR3B	7.647083384	7.615731541	6.885935036	7.632886391	7.210750541	7.204648283	8.141098762	8.021874654	7.365298182	7.525131486	7.669642919	8.627309831	7.542852951	6.422693578	7.952835055	7.919411151	7.420556349	7.378810182	7.127288498	8.461939506	8.679152404	8.093944228	7.837083488	8.240962505	8.203597504	8.137421913	7.586338211	7.644127446	8.9881533	7.797309216	7.367993375	7.604819373	6.934727235	6.749761808	9.473451692	7.519026434	8.096804693	7.062043965	7.801287848	7.662382023	8.704715171	6.245357565	7.223116529	7.152238043
ACTR3BP2	0	0.106966129	0.106966129	0	0.106966129	0.106966129	0	0	0	0	0	0	0	0	0	0	0	0	0	0	0	0	0	0	0	0	0	0.106966129	0	1.193519874	0	0	0	0	0	0	0	0	0	0	0	0	0	0
ACTR3BP5	0	-0.486171388	-0.486171388	1.320199281	-0.486171388	-0.486171388	0	0	0	0	0	0	0	0	0	0	0	0	0	0	0	0	0	0	0	0	0	-0.486171388	0	0	0	1.056523605	0	0	0	0	0	2.055264968	0	1.370044872	0	3.87992739	1.448955808	0
ACTR3C	7.696490461	8.320179754	8.321701789	6.899456425	8.511524158	7.803618668	8.254716912	8.421390789	7.747593914	7.38438059	7.683240039	8.760309207	8.163002455	7.925106722	7.747215615	8.390087907	8.156596157	7.735608156	8.366136296	7.850177589	8.119920848	7.649847475	7.971629084	7.19845939	6.886208778	7.524602386	7.848625683	8.878333269	8.490763668	7.853787772	7.783451202	8.080135478	8.219311226	8.6122062	7.855848192	7.688722929	8.016682095	8.760410603	8.147221512	9.142171802	9.090646806	7.769661989	7.582646632	6.081579951
ACTR5	7.273300789	7.958666632	7.749727568	8.038787593	8.322240692	8.270490326	8.217203477	8.487628775	8.192934919	8.385161082	8.091540036	7.615637743	7.727802441	7.945795147	8.869054537	8.731977535	8.062789436	8.241924806	8.293504763	9.00650452	9.344316967	8.852333763	8.751743291	8.203705455	8.103612983	8.22937183	8.443208708	7.466011009	8.926643393	8.189255042	8.043853704	8.064681666	7.598006066	7.59467771	8.442534709	8.537365623	8.342628501	8.20792208	8.605530223	7.908709013	7.953791502	7.622288388	7.668332935	7.988846803
ACTR6	8.739181354	9.313863662	8.921410058	8.905350972	9.985914934	10.19045865	9.913346856	9.856670933	9.105078743	9.170604933	8.866099877	8.761855963	9.318216254	9.512098371	9.617333764	9.279195911	8.75573961	9.115308738	9.291109101	9.567286709	9.28573008	9.436384746	9.325954557	9.555328509	10.15923551	9.868494803	10.27030147	9.798275387	9.701092567	9.60826736	9.868451815	9.419837353	9.02190219	8.79913669	9.648924367	9.142559276	9.556735452	9.446693758	9.994513863	9.47412373	10.40552605	9.138058481	8.869585839	9.346066222
ACTR8	9.927654293	10.17656672	10.17741685	9.628298186	10.43830735	10.82420362	10.27559187	10.26154629	10.14935768	9.722464004	9.80777503	10.41436082	9.759233974	9.662331078	9.912882193	10.68201177	9.843469949	9.980823157	10.02535036	9.624725171	9.624033156	9.755500924	9.44897664	10.28356186	10.33651384	10.45406268	10.44735945	9.646052355	10.44605656	10.18394784	10.19625022	9.838710455	9.725885958	10.8486458	9.928364299	9.842406829	10.42329273	10.18642529	9.938761091	10.6538685	9.794967656	10.16464173	10.1714885	9.947078878
ACTRT1	0	0	0	0	2.386218602	0	0	0	1.217597937	2.837970915	0	0	0	0	0	3.660442881	0	0	1.245947149	0	0	0	0	0	0	0	0	0	0	0	0	0	1.093416067	0	0	4.163914093	1.388532865	2.07745218	1.851024161	0	1.241386551	1.565754626	1.448955808	0
ACTRT2	0	0	0	0	0	0	0	0	0	0	0	0	0	0	0	1.413326534	0	0	0	0	0	0	0	2.586968194	1.39578746	1.469839885	1.460925151	0	0	0	0	0	0	0	0	0	0	0	0	0	0	2.298847766	1.448955808	0
ACVR1	11.05991942	11.11077267	11.00562546	10.99005724	9.154766783	9.246487566	10.30646629	11.04037974	10.66373498	10.09766927	10.64647178	11.24472289	10.54474672	10.41146433	9.98262267	9.501090994	9.995096943	10.19038838	10.27894492	9.485781684	9.882045396	10.44328128	10.55313785	9.741058946	9.587500698	9.847611733	9.733238174	9.733804808	10.3033294	10.8253761	10.35395159	10.0251904	10.57334019	8.630805249	9.032573945	10.30755341	10.37312912	10.24119639	8.91707055	10.72448548	10.78989277	10.92748228	10.90405119	10.77000617
ACVR1B	9.666683038	10.50487783	10.8597314	9.127693202	10.51778647	10.89621725	9.719542109	9.921410873	9.828184788	9.468121958	10.82672092	9.99887606	10.01031385	9.461118162	10.41716522	10.9321823	10.75108764	10.52952153	10.59904677	10.50841013	10.78601448	10.29230472	10.41530164	11.21571226	10.55255471	10.88378543	10.64980325	10.38179115	10.77954824	10.399992	10.49203382	9.974987493	10.36587852	9.363950878	9.960443892	9.839986808	10.221286	10.13982525	10.01708968	10.26908406	10.27423909	8.702479166	8.816430078	8.785290103
ACVR1C	5.8505925	5.942807761	4.749704491	8.474823148	5.06104331	4.434949189	7.271590714	7.643847162	7.075583753	5.244157267	6.49541589	6.672033267	5.470946812	6.392424044	6.133654154	7.806773893	5.420920392	5.448042888	6.092024796	3.681934901	2.84419335	4.855528548	5.808887585	4.394609416	5.071523605	5.499775348	4.860246439	7.459423904	4.392042653	4.595014973	5.921889954	6.431508886	6.307998432	2.90341078	6.444136749	6.069573055	6.896307908	7.055771443	5.766993135	3.596160216	6.084246452	5.902307379	5.350228044	8.915264165
ACVR2A	10.63092219	11.01551204	10.77417618	10.24682592	10.34574394	10.58020917	10.6812005	10.74768782	10.25800216	9.728710145	10.0807528	9.875362443	10.33317474	9.998610086	10.21474511	10.07541482	8.87105676	9.522772093	9.548050181	10.08783157	10.0845068	10.59727108	10.71676333	10.04451956	10.47689154	10.51988844	10.51112984	9.337876155	12.13207357	10.06591122	9.21567927	9.211383766	9.600861073	9.015119194	9.327839006	10.33531008	9.726526815	10.11699472	9.511358372	9.259101597	10.29318619	10.91874315	10.05665646	10.61760163
ACVR2B	10.22643097	10.00537608	9.842892085	10.33429001	11.09920189	12.13263866	10.95319471	10.73821594	11.04853883	10.9952347	11.46298512	9.567710345	10.93703358	10.86145716	11.53681981	12.56891583	10.68377646	10.85163681	11.02200527	10.55807819	10.48060935	10.2533377	10.53422471	11.64896446	11.44633872	11.71968033	11.65087279	10.31545273	12.26297236	11.23740516	11.75170268	9.598627333	9.810181781	10.97616255	11.59775314	11.60478777	10.71049997	11.11249932	10.55321124	11.24429315	9.9234491	10.28995081	10.62388782	9.858228121
ACVRL1	9.287872194	8.769238096	9.425121817	9.654582436	8.763659573	7.287312915	9.293984956	8.727336915	9.51838367	9.326466553	9.670505091	8.404835611	8.248914722	8.724160285	7.42277732	10.23678272	8.645148403	8.553527692	8.531108653	8.982191986	8.452154387	9.337665044	8.929927636	8.727198858	8.880732059	8.386797215	8.505489762	7.568419611	9.131862838	8.966478373	7.644480899	8.351592767	8.212268898	7.690593541	9.006340347	8.603404005	8.834015848	9.657932559	8.300175044	7.569145458	7.002442812	9.577423053	9.272488532	10.28010046
ACY1	9.751521207	8.359462202	8.607488829	8.235985539	9.394381042	8.605814371	8.65323797	8.94673247	8.874911977	8.463310808	8.210494923	9.185097977	9.513927223	8.693333221	9.219168521	8.627110694	9.349632094	9.335019859	9.194739969	8.760921664	8.727025181	8.36229291	8.481030558	8.406121584	8.35208124	8.489261864	8.314087223	8.188474974	9.030773195	9.344141463	9.794096501	8.788304337	8.355985262	8.609136131	10.04065846	9.149572651	9.662636692	9.188021376	9.285941688	9.329520954	8.957703862	9.305544041	8.967370876	8.65004992
ACY3	1.317421724	1.853717098	3.019503789	4.35481024	3.716986769	0.574292475	3.079313272	3.089055162	2.931297162	2.229613236	2.351115335	7.457102462	2.41555861	1.448528869	1.75985244	3.660442881	3.227772005	3.769584584	2.697544422	2.790179778	1.347813425	0	1.315041709	5.72117909	5.267550462	5.319692101	5.54145468	1.685041078	0	1.193519874	1.89154397	8.320008548	8.404581643	3.269418535	0	0	3.420716548	3.795190052	3.141217906	4.630626263	4.32909422	1.565754626	2.157110866	3.272823631
ACYP1	6.819096444	5.655483673	5.240479862	6.861328403	6.015168603	7.153664167	7.67028565	7.450942823	6.811852689	6.38218024	5.244874464	7.050984018	7.081010019	6.686899163	7.319321833	6.531269632	6.561401131	6.84227586	6.717709328	6.985724069	6.597026985	6.483988103	6.207827794	7.089851659	7.074337938	6.880369127	7.262074252	6.431926811	5.454457992	6.803364714	6.737450373	7.15450101	6.348708084	6.357976749	6.469836053	6.804555254	6.730340974	6.377221011	6.465212518	5.503794245	6.835839307	6.960006021	6.451296687	5.862733633
ACYP2	5.314598078	6.138231826	6.498801212	6.126441728	7.228971294	7.422939582	6.374575633	5.961777459	5.75551988	5.784535572	5.590216731	8.331226763	5.805119456	6.300459097	6.744231756	7.648326809	5.862518484	6.10707036	6.403885795	7.721503713	7.657381974	7.573222537	7.500320255	6.342226815	6.847698602	7.259389154	6.411709641	7.531613235	6.918577112	6.819894978	7.019482234	6.535938733	6.764337536	7.320189724	6.469836053	5.410869351	5.676995464	6.53585762	6.80505227	7.74783124	7.794477926	6.346482628	6.097485407	7.445488533
ADA	7.783678463	7.637725092	7.753363203	7.385152003	7.719913437	6.507611667	7.921535661	8.116841643	7.15823937	7.969792682	7.33078454	6.824226666	6.968983019	6.803161724	8.29300791	8.061565398	7.204018556	7.312682262	6.943511708	7.368080211	6.888010297	7.302270913	6.496425826	7.700520771	7.414959354	7.475661703	8.024705083	7.149490728	7.650764617	6.786642851	6.623099443	7.586049436	7.288439759	7.121856809	8.532656214	7.931368934	8.199084641	7.423682635	8.474226821	7.032899312	7.102507472	7.907848548	7.275931153	7.938774975
ADAD1	0	0	0	0	0	0	0	0	0	0	0	0	0	0	0	0	0	0	0	0	0	0	0	1.416542031	2.559238276	1.469839885	1.460925151	0	0	0	0	0	0	0	0	0	0	0	0	0	0	1.565754626	0	0
ADAD2	1.994364834	1.354372724	1.354372724	1.997838659	1.354372724	2.483753647	0	1.808644079	2.315211347	1.157061456	1.018311105	2.138670364	1.289885626	0	0	0	0	0	1.245947149	0	1.347813425	1.352091332	0	0	0	2.182636053	0	1.354372724	1.947318874	1.837620912	2.682717516	0	1.093416067	2.90341078	0	1.344062024	0	0	0	1.370044872	1.898600356	0	2.157110866	1.450523581
ADAL	8.458069272	8.836452086	8.759522877	7.817309221	8.090824966	8.101323745	8.464532739	8.155350195	8.427640933	7.891244624	8.313517766	8.231284989	7.6879167	7.956481208	8.18481618	8.157142401	7.208923046	7.609642662	7.193682523	7.928391349	8.060869259	8.224533391	7.818563158	6.741827092	7.37369192	7.191135663	7.049452471	8.959833462	8.707662863	8.623947904	8.772682963	8.591003261	8.63726561	8.477589611	8.592369299	8.166397988	6.773656697	8.005841484	7.980880597	8.668008373	9.329941614	8.426501839	8.568199408	8.53201187
ADAM1	8.482350472	8.236787166	7.447579119	8.0872405	9.128364142	8.945667082	8.966626713	8.818784122	9.053211145	8.452561625	7.729706046	7.788534909	8.724395561	8.799051915	8.770038978	8.897127612	8.736007944	8.713013171	8.669011402	8.718081908	9.077606136	8.551629112	8.537357088	9.479486761	9.304514168	9.50162585	9.156527381	8.722990914	9.645370283	8.562702251	8.607075228	7.702819675	7.416033915	8.122272742	8.929844144	8.647635557	8.640455549	8.615829514	7.488788061	9.335408051	8.646476443	7.319998715	7.384481285	7.542557759
ADAM10	12.38448904	13.21214171	13.03428278	12.23387975	12.33726592	12.18772759	12.12197631	12.47436811	11.81111535	12.37042534	12.50991458	12.63326266	12.50115119	12.1709588	11.89424529	11.68813332	11.493778	11.99206858	12.11052404	12.02877453	11.80005717	12.04515246	11.97363758	11.96011256	12.07815135	12.14027838	12.42237185	12.47451612	11.86229358	12.08170578	12.10279447	12.33999185	12.44438401	12.52189295	12.46654605	12.74081781	12.30193731	11.99261057	12.80523072	12.66978317	13.10134805	12.76327578	12.90739036	12.06571487
ADAM11	5.202138627	5.776393222	6.150803948	5.567033844	5.70808667	7.330858501	5.312920144	4.394036042	5.036248578	4.281728769	4.735449553	4.171351011	3.47451482	5.005729096	3.820331308	7.879916144	6.227261806	5.643081074	5.300445152	3.681934901	3.562770528	4.295269703	2.450032921	4.394609416	4.844609778	3.922130474	4.211672923	3.906858319	5.140731977	3.497842951	3.39040949	4.807243633	4.63282214	7.110623053	3.756976488	5.1231	4.232611087	5.366589707	3.939376164	5.601208652	4.32909422	6.414370521	6.479542529	5.224754827
ADAM12	13.46193325	13.43958921	13.24316725	12.57206621	8.056262504	5.914262378	9.709304213	12.70275593	11.75773844	12.20885836	12.06808533	11.49886222	12.41520902	11.49976693	9.49299559	7.706932823	11.3260071	10.95003295	11.36344755	9.643525356	10.28721674	11.48636089	11.21251086	9.476108866	7.55920084	8.860208035	9.419140384	8.393145902	6.059639633	11.25421962	7.84562877	10.67404161	11.5347826	8.630805249	6.660445138	11.28402272	10.99538069	6.889380267	9.719803777	8.817237078	7.532742604	13.43372409	12.9083647	8.249291914
ADAM15	10.71785225	9.502006388	9.993252457	10.97081629	10.06158161	10.14890927	10.73895857	10.83528661	10.88717887	10.17492039	11.012939	11.63940214	10.63403985	10.40227608	10.03114436	9.146166528	11.03523144	10.74138311	10.89148057	10.35554006	10.17406397	10.16752624	10.19674848	10.28356186	9.938732953	10.14687839	9.855653307	11.44764943	10.41016305	10.89431364	10.86130418	10.9484855	10.09685258	10.59015575	11.12855612	11.27777786	10.88614296	11.20561521	11.23192441	11.72608521	10.42930112	11.0038399	11.14133154	11.35517054
ADAM17	11.86842484	11.53861161	11.40746597	11.29518121	11.25054736	11.65224319	10.76992682	11.31865804	10.52005898	11.91728384	11.39062837	11.28520033	11.21036519	10.86376178	10.95529445	11.87799364	11.29406234	11.53759949	11.72614631	10.93196571	11.01655333	11.03432155	11.02433993	11.30027711	11.49770291	11.51416853	11.68793647	10.33451191	11.0010595	11.19841971	11.06027556	11.39511884	11.58249938	7.441711786	10.72644871	11.43356233	11.76931764	11.71705066	11.91396941	11.58591409	10.98698572	11.15284018	11.11231098	10.55915989
ADAM18	0	0.320491307	1.484938684	0	0.320491307	0.320491307	1.3163914	0	0	0	0	1.093911708	1.289885626	0	0	2.113371125	1.921969542	0	0	0	0	0	0	1.416542031	0	1.469839885	0	1.837614479	0	1.193519874	0	0	0	0	0	0	1.388532865	0	0	0	0	0	1.448955808	0
ADAM19	10.9644491	11.06427536	11.1201577	10.66715139	7.14392034	7.024222915	9.545399882	9.897226414	10.4557288	10.45052266	10.45335391	10.04574405	10.22788369	9.625250761	9.536346914	8.745572537	10.31740473	9.938829364	9.778363358	9.298381216	9.304925511	9.910115717	9.635950196	8.827625017	8.366771449	8.04840248	8.027518385	8.525269872	8.478337483	10.07798727	8.789658765	9.572202977	10.08360294	8.039983524	8.117128871	9.64439417	9.363659892	10.4928385	10.35359399	7.682888884	6.935681636	11.35855966	11.62691527	9.624629547
ADAM2	0	0	0	0	0	0	0	0	1.217597937	0	0	0	0	0	1.75985244	1.413326534	3.603786686	3.591972787	3.406291047	0	0	0	0	4.002256209	2.911746313	3.014292088	2.171750221	0	0	0	0	0	1.708219775	3.269418535	0	0	0	0	0	0	0	1.565754626	0	0
ADAM20	7.650730343	7.335309517	5.362877419	7.520695129	7.124272805	6.892099915	7.125252628	6.018584933	7.28627358	6.048573052	5.843105748	7.590466442	7.170561889	7.456632834	6.711751152	6.631495095	7.790267828	7.835975546	7.784495725	7.538470207	6.869063876	6.950383403	7.310504589	6.940986351	7.207687161	7.489936742	7.278455567	7.372840806	6.918577112	6.645395476	5.95378253	5.356031217	5.701005814	4.965738774	5.918098016	7.411524548	7.667220652	5.995528214	5.583041077	6.846801628	7.15813607	6.600742971	7.175909933	6.30356615
ADAM21	1.317421724	4.836814718	5.617842424	1.320199281	4.760897174	7.589677526	4.719030533	5.977910322	3.701533799	2.565623914	2.99895839	5.386904784	5.494722659	4.93000383	3.190060374	6.572955514	4.030486303	5.026604292	4.87210587	3.578545759	3.730027954	3.726418709	4.460212087	4.00525901	2.811383861	3.538472239	4.572103181	5.950266244	5.347181764	3.653507905	2.958991531	6.529544394	5.418866107	1.660218488	6.542601999	4.809902275	5.347266588	2.543723003	1.204003557	2.059899338	0	3.433175168	2.157110866	0
ADAM21P1	1.317421724	0.271461115	1.52108344	0	0.052520178	2.689344604	0	2.965047401	1.167394132	0	1.69407387	0	1.656807159	2.128335377	1.275035503	3.8995184	0	0	1.532568376	2.276840205	2.862701004	2.547152604	1.207595419	2.934404657	1.649399784	0	0	-1.181927793	2.050407209	0	0	3.476328494	2.192645078	0	2.537142432	1.671240961	2.722183032	0	1.204003557	0	1.241386551	0	2.63001199	0
ADAM22	8.558555471	8.199460137	8.398818432	9.600747545	7.760630892	7.897439877	10.56677828	9.790928505	10.50828987	8.358375585	8.912618295	6.133516725	7.813707062	8.607669125	8.202398551	9.872757794	6.144352481	6.696072069	7.166526457	8.350690774	6.501839091	9.295399167	9.712178956	8.430061553	8.796751572	9.487466571	8.731961507	9.584612493	9.510617307	8.063016642	7.5124758	7.544926891	7.802336847	9.936301772	6.924821795	7.462757488	8.392108974	8.364074724	6.838308207	7.726399006	7.846713243	7.518142032	8.365096379	10.15872908
ADAM23	6.121872243	5.44825374	6.085626574	6.968684036	1.455465948	2.981431485	6.612906256	5.743237775	8.034202506	5.043550691	4.893133948	5.130749749	4.306417349	8.014941629	7.897664984	6.478418854	4.359366685	5.094884438	3.879452991	5.130258305	4.040244287	6.325418371	6.815154533	6.046764185	6.248701483	5.709495599	5.42855652	3.552971793	4.885853283	5.159940677	7.354198719	5.465861665	5.498815294	5.318012711	3.141551507	6.31236016	4.988427322	6.230242871	2.91052254	6.562278715	7.185977388	6.816835373	7.384481285	8.046725559
ADAM28	8.488357451	9.140582991	9.039307249	10.18879611	9.07594519	10.15215398	9.998903787	9.44215202	9.18061447	10.05326569	10.06009868	11.10090914	10.30708233	9.621739962	9.262952583	8.776439874	8.472706415	8.792263452	8.693118835	8.370171505	7.033113243	8.074878477	8.24357071	8.856230653	9.45293486	8.929926078	9.065062669	10.12263777	8.697672619	9.645143696	8.414242417	9.673017103	9.270949462	6.56967349	8.532656214	7.50002248	10.34658904	10.44158934	10.35990558	9.582051002	10.97141514	8.850736674	8.713104032	8.565329629
ADAM29	0	0	0	1.320199281	0	0	0	0	1.868364277	0	0	1.093911708	0	0	0	2.113371125	0	0	0	0	1.347813425	0	0	0	0	1.469839885	0	0	0	0	0	1.056523605	0	0	0	0	0	0	0	0	0	3.433175168	1.448955808	0
ADAM30	0	0.815223784	0.815223784	0	0.815223784	0.815223784	0	0	0	0	0	0	1.289885626	0	0	2.113371125	0	0	0	0	0	0	0	0	0	0	2.171750221	2.332346956	0	1.837620912	1.23582535	0	0	1.056806807	0	0	0	0	0	1.370044872	0	2.782611783	1.448955808	0
ADAM32	6.929181016	7.95734357	7.460146576	7.687129436	9.421298778	8.3882932	6.778746777	6.125899954	6.378280919	6.403299515	6.763974092	7.936177433	7.184961312	7.796687871	7.085816262	6.245225061	8.592222444	8.640621887	9.036188691	7.838010399	8.318806012	8.049735603	7.936918319	7.734845304	7.997101182	8.132607778	8.10955486	7.216976865	10.42522735	7.788517472	6.893592277	8.917903662	8.644191471	7.553788202	6.747068793	7.170871807	8.405940054	8.127132473	7.734055994	9.028996206	9.326818784	7.54867313	7.592767389	8.71563079
ADAM33	9.374100683	6.912990683	6.810369154	8.434066341	9.064900257	9.951476633	8.926577839	6.874156177	8.383025394	6.970450764	7.541609521	5.952948925	8.304308454	9.355089857	6.575245892	9.685631688	9.225787257	8.43103378	7.999033365	9.20701432	7.386834785	8.0747123	8.272879682	8.534236294	9.384827757	8.009593315	7.843129716	5.981455941	8.857248859	6.974956937	6.000947904	10.12459589	10.31416575	9.225712876	9.260928734	7.599975087	8.328028541	8.285692587	6.527706373	6.507040697	6.14335711	8.529130334	6.998126775	9.29527645
ADAM3A	4.341933519	4.047506925	1.54170365	3.800551203	3.747535125	2.812060364	4.65986791	4.223778218	2.658925152	4.355533227	3.423905524	4.87481224	4.872572582	4.857846783	3.565027076	5.440820616	3.707542041	4.385790856	3.950296873	4.748073729	4.426641101	4.458026709	4.246118491	4.971188472	4.828133895	4.723336254	4.315655636	4.511584582	4.123110461	4.222796239	3.133994328	1.674562171	2.606608744	3.66797042	3.718046409	3.515012627	3.126746234	2.07745218	1.204003557	4.420350643	2.18060119	2.798959221	2.881034552	1.450523581
ADAM5P	0	0.026731257	0.026731257	2.457073631	0.026731257	0.026731257	1.3163914	1.170927778	1.201056692	1.157061456	1.609326023	1.093911708	1.975823124	1.448528869	0	1.668660541	2.956855059	0	1.904381675	2.443041615	0	0	3.077324395	0	0	2.637201917	2.036517973	0.026731257	3.020211151	0	1.23582535	1.659845671	1.093416067	1.056806807	0	2.027614756	2.90158943	0	0	2.059899338	1.898600356	0	1.448955808	2.159029908
ADAM6	0	0.845492979	0.801902571	0	-0.43948398	-0.43948398	0	0	0	0	0	0	0	0	0	0	0	0	0	0	0	0	0	0	0	0	0	-0.43948398	0	0	0	0	0	0	0	0	0	0	0	0	1.898600356	2.298847766	2.157110866	0
ADAM7	0	0	0	0	1.268604684	0	0	0	0	0	0	0	0	0	0	0	0	0	0	0	0	0	0	0	0	0	0	0	0	0	0	0	0	0	1.358928018	0	1.388532865	0	0	0	0	0	2.985576065	0
ADAM8	8.652496071	8.031003987	8.360562627	8.393730835	7.798141524	8.533422355	7.285440123	9.057761343	9.035098174	10.24970265	10.18737764	8.405511547	9.415912695	7.965891759	7.584442342	8.798167526	8.426668294	8.702109755	7.945688682	9.464793431	8.400310909	8.521464281	9.523795292	8.251907146	7.414959354	7.356072118	8.443208708	8.761743637	8.219572421	8.871035188	7.72144013	10.88893223	10.97384377	8.373206707	6.682593518	8.094559179	8.758352602	9.136982859	10.13385556	8.16118979	7.058888769	7.965559373	8.117989042	8.990926958
ADAM9	11.98134557	13.29079902	13.22955273	12.20019382	12.09732797	11.4746566	12.05280864	12.25365634	11.47054023	12.43144821	12.51325663	12.57302257	12.62675154	12.17581985	11.57467707	12.23586582	11.70619676	12.04214831	12.13844607	12.38215875	12.27784606	12.46209117	12.50110855	12.01292819	12.28375921	12.08669109	12.55516567	11.67177994	11.41567966	11.89929185	10.79132141	12.85257796	12.7547687	11.0605042	10.07998758	10.71923714	12.58861534	11.3629576	12.50868543	11.88444328	11.87214626	12.73202345	12.76619358	12.27995415
ADAMDEC1	6.981225584	6.314663912	6.240831936	8.038787593	2.622821918	5.561322551	7.537704363	8.180463124	8.153180413	10.73624803	7.961057315	5.17672653	8.263710185	7.140297844	3.225463424	5.888078608	7.762737621	7.805736233	8.175254338	8.070128886	5.308576291	5.907061964	4.63282214	8.637816278	9.003475496	8.647458427	9.195867643	7.954545633	5.018913953	8.345845953	6.562335107	9.821577714	9.729744043	5.108105388	8.586507989	6.784559139	7.74545405	10.48762161	12.52760412	5.164516519	4.954831076	5.902307379	5.153889469	3.510763637
ADAMTS1	12.31116704	10.62713814	10.72858241	13.00668406	12.31726119	11.45189386	12.46510167	11.67456075	12.41707889	11.36465383	11.46735487	11.93064456	11.2511369	11.8680542	11.22496004	11.3786252	13.7072275	14.07052279	14.03529328	11.73712982	11.23114938	11.68993086	11.48236381	9.774443339	13.02023139	9.152643805	9.805667582	10.88686244	11.23427246	11.52889167	10.99741805	12.81912168	12.5694041	9.921913481	13.36499583	11.35692572	12.70471579	12.28194915	11.14237919	11.06690689	10.27105691	12.59976941	12.74450507	13.2060543
ADAMTS10	8.558555471	8.717972183	8.759740407	8.574553873	9.540009624	8.628608892	7.885617045	8.097194926	8.112161099	7.672103712	7.784418399	6.465289563	7.737603929	8.967994372	7.753212759	6.276520417	8.032370475	7.785218725	6.77304195	7.64892658	6.501839091	8.14778028	8.062688649	6.707439798	7.038981629	6.858531201	6.656959045	8.064471882	9.291376019	7.761559447	6.719010278	6.967976263	7.037662118	6.865355271	5.918098016	7.398426899	7.470662164	7.738500255	5.898937339	6.74390087	6.728570188	8.582190906	8.116191044	9.043995011
ADAMTS12	12.67207275	11.5263344	11.47493614	11.15730533	8.792965283	6.371904589	8.958005114	11.10820304	10.67196383	11.70585891	11.81445961	11.17422838	11.05833198	10.48815715	9.376091708	8.353354951	11.12445753	10.82416824	10.97045607	9.549824532	10.38214842	10.82427456	10.9920279	9.424467759	8.086398182	9.570409868	9.156527381	8.801507691	8.976583001	11.53453632	7.912071377	10.48913055	10.99883824	8.166340429	9.348766244	10.86323198	10.47012575	8.492246693	7.815385383	7.602468005	7.290251492	12.73534523	12.63186385	9.43204646
ADAMTS13	7.64922977	7.451459436	6.701886521	7.980036934	7.855314312	7.097073343	7.240787956	7.320674898	7.514370352	7.306928494	6.726741218	7.179955145	7.959281694	7.829084846	6.825713994	8.281130329	9.055860995	8.520952212	8.050774278	7.679438457	7.657161103	7.70381842	7.953122477	8.199533071	7.742687211	7.894012883	7.550500625	7.570136757	8.276900172	7.419374148	7.231422075	7.95543965	8.157295371	7.238430543	7.007862981	7.260752216	7.683437552	6.768226951	5.304756612	7.34265583	6.606633704	7.388777224	7.641458026	6.895507176
ADAMTS14	11.64730337	10.93639593	10.7597514	10.03192608	7.231475741	5.283813201	7.41707898	8.714026246	8.225246835	9.31218901	8.091540036	10.3736243	10.09471844	9.031349409	7.890427538	6.679112219	10.94677274	10.2458737	10.10477849	8.124671959	8.325770952	9.76691132	9.008061732	7.888092704	6.374302002	7.143529956	7.245504795	9.705413327	6.530427486	9.014411766	7.767119937	8.922598851	9.545025743	9.071247825	4.411540826	9.478558046	9.296196019	6.804635069	7.570221854	7.258702276	6.168749066	11.4538491	11.68611426	5.630114844
ADAMTS15	10.44266718	8.537947375	8.907137636	9.173295628	10.06218113	10.05766959	9.02557697	8.070576058	9.388929766	6.939846168	8.715785155	9.576290591	10.49937932	9.141469826	8.219826966	7.672055658	9.515350698	9.063301357	9.013392564	9.746494445	9.753643748	9.323643627	9.160951872	11.35738953	9.931520821	10.67786773	10.95253645	10.50223818	8.992852635	8.606236427	9.251404398	10.97039323	10.31028045	13.89424719	11.31821835	11.33561081	11.05584619	9.856310242	8.239232871	8.733770081	9.676291445	9.178155157	9.656833075	9.755004323
ADAMTS16	10.06462115	11.68047617	11.47388538	9.493975263	3.713535771	1.856051716	9.696403823	10.27012572	7.491491603	8.54006827	8.602351923	7.648965546	9.850132627	11.59313594	9.118321662	4.787437484	7.993422034	7.462213111	6.30723361	7.355103447	7.853271138	8.557646581	8.271629765	8.631696325	8.417625405	8.312039591	8.269382818	6.966977392	3.635323279	8.328621385	7.664759486	8.35849219	7.623114224	9.835558399	6.635682643	9.509221439	8.872328716	8.975605709	7.457024978	7.050253998	6.168749066	6.765770337	6.8259986	9.890249839
ADAMTS17	7.946213702	8.579437024	9.024398316	7.5897016	9.420372106	7.315596986	7.655537722	7.525160619	7.57329568	7.089110539	7.098763681	8.278330399	7.424299808	7.553440633	6.963137491	7.220798908	7.822091885	7.310386645	7.603407569	7.726248395	7.90497153	7.976466361	7.781476811	7.30205718	7.734532821	7.512906488	7.266187052	8.530817564	8.78313138	7.333101974	7.963419982	6.945020305	6.942062287	10.66016344	6.554901058	7.183449082	7.323211476	6.953015502	6.666938012	9.09812804	8.755466002	7.102230619	8.187788702	8.693757918
ADAMTS18	6.593141196	6.103474021	6.597928851	7.836806296	10.64271045	7.411321135	6.183673005	6.019976851	7.167315104	4.874788704	5.790614549	4.489614811	4.408114953	9.605818765	9.898614013	2.487463617	3.549828964	4.715699093	3.581825668	7.051876593	7.177013271	7.295299226	8.133509217	8.390201261	8.700524577	8.203618699	8.156485283	7.652985951	9.510617307	5.880989152	6.129660578	4.750495381	2.137949557	8.134304291	5.58340947	7.007958206	4.56399529	5.053377218	5.217968753	5.647555351	6.728570188	6.712831289	6.133484457	9.02492263
ADAMTS19	2.453283072	3.068188938	3.713058851	3.08491975	6.354525057	5.94890351	7.365855605	5.402641249	5.890593644	1.790794912	1.018311105	5.347247577	3.650844232	7.883768991	5.641719833	9.365772089	1.921969542	2.871669278	3.206401402	5.800478748	2.032284738	5.524557547	3.513069582	3.66518167	5.32738963	4.081442196	2.171750221	1.831038913	6.848783934	1.837620912	3.39040949	0	0	3.097990558	3.377078116	5.1231	2.549513665	8.151847904	4.057049171	2.875611847	1.898600356	1.565754626	3.891499918	4.556425665
ADAMTS2	12.63361777	12.34021851	12.27530091	11.78305091	9.49807518	7.606080858	10.80896016	11.73094139	11.68256	11.73214187	11.52559597	10.87195905	11.42385975	11.58027122	10.72644782	10.38386254	11.3930815	11.03521063	11.19779561	9.479666677	10.54977616	10.91857317	10.57722649	9.528021917	8.13910896	9.894911637	8.97807498	8.699604385	9.787381213	10.91174915	9.066828723	10.22051936	10.52673432	9.0229601	7.670797524	11.26257958	10.76407712	8.996497369	8.398935955	8.985002909	7.605694261	12.92433488	12.76290428	11.83814731
ADAMTS20	6.476381543	5.088604294	5.228555597	6.095191696	3.285679979	5.723002596	2.509654215	6.859769946	3.361648102	2.229613236	3.734065351	4.759899416	6.810850203	4.323532636	6.644510247	8.338603426	4.543199038	2.056430117	3.406291047	3.981204154	2.84419335	4.405083506	4.346619259	5.852030528	6.01394308	6.425522284	5.921170773	9.521233601	4.392042653	4.595014973	2.682717516	3.097508869	1.708219775	2.411775418	2.046103514	4.67910929	4.351732608	3.617315142	1.204003557	1.370044872	2.348450405	3.433175168	3.270606537	0
ADAMTS3	6.981225584	8.28491169	7.976005351	8.486973478	8.468848737	7.241924442	9.15568341	7.853545732	8.091415999	6.126839415	6.750295925	9.112468856	7.281923329	8.237915022	7.13563889	11.40718373	6.539937489	7.045723005	6.754832529	8.317626683	8.489849883	8.73104617	8.685499698	7.905273984	8.69252591	8.555437486	7.711418895	6.702011462	7.224404224	6.699996495	6.212932386	7.040777896	6.445723401	4.807769555	6.220183388	6.680197189	7.644066276	8.517824681	7.927797274	5.503794245	6.442083563	7.247404211	7.692666778	9.481396741
ADAMTS4	10.89877482	10.31371029	10.25290756	10.93180132	8.756827885	8.225839318	9.453745998	10.77566384	10.26196362	10.12475109	9.910628842	9.843809305	10.19487781	10.10033922	9.156170587	9.78522154	10.50782919	10.30288071	10.20863914	9.751430167	9.891511792	10.1047839	9.914990133	9.745611199	9.899820155	9.647601692	9.348745608	9.634789999	8.992043496	9.86971208	9.350628251	9.495345678	9.959394161	9.264013992	9.08735078	9.623918177	9.768644718	9.111211287	7.659170267	9.537704517	8.132814433	11.1083133	10.93802282	9.82192029
ADAMTS5	10.28077691	10.51098338	10.64175189	10.45071429	11.68541379	10.95305911	11.31772985	9.968902839	10.15441742	11.40709275	9.064229859	8.889031933	8.753670845	12.91707585	10.98275199	9.405241351	9.115553396	9.379566572	9.759171272	10.09370274	9.581019837	10.93369014	10.64180447	7.665359646	10.14608585	8.751840252	8.607819785	7.445115134	10.25355921	10.96103857	10.73278336	9.21924694	9.390315212	9.01812841	9.334848536	11.06838734	9.25880613	10.04625191	9.173105407	8.610498429	8.950879088	10.64683702	10.02106642	11.80006249
ADAMTS6	9.287114296	9.933734225	8.354707562	9.171311657	6.655146592	7.895409469	9.362550971	9.636159529	8.42207614	8.711527002	7.966982755	8.675502989	8.430162461	8.837735603	7.696577522	10.48510342	8.853764116	9.166061916	9.337732013	8.199178644	8.637103009	9.288250798	8.410602776	9.344810866	9.724555581	10.01242678	9.762647708	7.178680302	8.472548172	11.1502123	9.165492107	7.747003943	7.948552644	9.204021972	5.990905161	9.548406458	8.758352602	10.02856675	8.153114341	5.736007862	8.616701779	8.939816506	9.240329187	9.369162214
ADAMTS7	9.765513945	9.20031833	9.681569348	8.523761482	6.672899647	6.792175204	6.374575633	7.789698896	8.341532781	8.125639252	8.486305183	7.573380941	8.236318412	8.293281253	7.839023348	9.406868592	8.591857445	8.384529732	7.863098556	7.190116881	7.04734093	7.622256043	8.312585874	6.842219155	4.844609778	5.848927549	5.83519517	6.891739882	7.048784275	8.629772486	6.893427835	7.817211603	8.379948051	8.528451525	5.535537032	9.068252705	7.503066679	8.086001573	8.510422487	5.601208652	6.299189273	9.680106709	9.26333825	8.639304795
ADAMTS8	0	6.699040238	7.459345573	3.08491975	4.966200846	4.508074344	5.990905161	4.702174853	3.961763206	4.281728769	6.339718481	2.138670364	3.273593502	5.005729096	2.800452062	4.389709427	3.227772005	4.199873887	4.008017391	6.687494747	6.619874024	7.168515293	6.889467748	4.394609416	6.367477106	4.355370588	3.730089796	5.80346751	5.253060064	4.249400548	4.945492058	5.107575806	5.385994425	7.31040377	4.786809032	4.763255689	0	6.947002776	2.91052254	3.773815812	5.342108027	4.220554975	4.324172759	6.135922429
ADAMTS9	11.58634192	11.88300447	11.52728635	11.42969175	11.63165854	10.84374959	12.08880441	12.2013231	11.66857547	12.67078911	9.206255319	10.31763932	11.61376552	12.26621117	10.99461334	11.5152598	11.2025209	10.74393704	10.93248109	10.47730921	11.1588877	10.57834819	9.820615869	12.24789929	11.79290903	11.89361363	12.05915277	9.124128019	12.03818968	10.72910976	11.66471806	10.97659196	11.26787085	11.5287472	9.015225259	12.74794772	11.21554674	12.31708349	11.9619076	8.952189738	9.161442981	10.98860992	10.55826181	11.32039527
ADAMTS9-AS2	6.981225584	6.870276216	6.061284141	6.704504235	3.580991993	5.60935658	8.936222973	7.501640421	7.946217211	6.316901574	6.046391251	3.977166385	6.045025745	10.30307987	7.745050525	7.672055658	5.678331258	5.968352866	5.803993768	7.455789245	4.59567732	7.088473068	7.709658248	5.103874489	8.14577219	6.054994425	5.83519517	6.102511559	7.453277748	6.085960706	7.77597783	5.53469574	6.060904209	6.413883632	4.702608989	7.398426899	5.060153746	7.368517005	5.543258728	6.297457708	7.511326596	5.398035098	5.94377211	8.990926958
ADAMTSL1	10.96402885	10.3744842	10.90255697	9.381905558	6.543308253	5.360720091	9.978417197	9.81518288	10.40346938	9.079436893	10.2747677	9.2261522	8.917846314	8.58185743	8.684752804	8.052554221	8.818544296	8.707571763	8.51524016	8.934179379	9.048430076	10.33186427	10.68417462	8.02106107	7.981355428	7.327423476	7.276010196	7.006865786	7.143934747	9.837337376	7.523143678	8.844087182	9.529616469	6.239211154	7.607723917	10.67918381	9.216188619	9.007553217	6.645115882	6.008797057	6.168749066	10.82675435	10.25652295	10.80256837
ADAMTSL2	9.522361479	8.469551243	8.856594375	9.279909402	8.390078276	7.940334215	8.605291395	8.531181364	9.12292243	8.308087996	8.727525842	8.402999331	8.711174589	8.748437498	8.01438672	9.782798791	9.403540964	8.881130879	8.916829644	8.875681202	8.951522672	9.043066631	9.609481082	8.571686179	8.714038171	8.540839535	8.684992879	8.560059289	8.896087751	8.785714051	8.203056121	7.813476486	8.108642982	8.514028512	8.222475572	8.620368745	8.696674986	8.474460341	6.084167403	8.893784688	7.897701031	9.001648884	8.947690017	9.5690968
ADAMTSL3	12.12966651	12.32164527	11.43254801	12.4814777	11.7282462	11.29133502	12.46919538	11.80307281	12.13952245	12.07258917	11.65818594	11.50803478	12.25188427	12.43351717	11.34167008	13.00314948	12.60241319	12.54448572	12.37071543	12.37597283	12.35013145	12.38427909	12.54853812	12.44939025	12.48981809	12.70931069	12.26882053	13.13759385	11.47015259	11.9200546	11.88916353	11.55279979	11.81243656	12.70020536	12.23690456	12.41225878	12.23983505	12.34778584	10.56691609	12.14462441	11.81749032	12.13379123	12.32733799	12.16854339
ADAMTSL4	7.393405583	6.430907326	6.818930983	8.134118854	7.011306467	5.617848105	7.973790547	6.859769946	7.426276096	7.362764851	7.091404914	7.299791992	7.268464251	7.552776428	6.537380587	9.666740494	8.602612166	8.343650592	7.662818533	8.038009857	8.232567578	7.916995869	8.525753829	7.192214587	7.223521449	6.301516428	6.287718449	7.075694264	8.074236346	6.819894978	6.719010278	6.569133834	7.202207134	6.968517305	7.327547373	6.495723185	8.125760358	6.766734273	6.465212518	5.819349159	5.016937469	8.084939008	7.030753039	9.323062978
ADAMTSL5	5.906931857	5.659715905	5.637464192	4.797603285	3.796935579	2.811708387	6.677560926	4.57537595	4.712197223	6.152012271	5.59695758	5.582668864	5.154788848	5.270984406	4.565172531	3.936039693	5.690071049	4.812960468	4.251880105	5.460013546	4.705703351	5.65743473	5.625360954	4.156076744	5.17286388	4.066279733	4.857632149	4.612478193	4.576072955	5.036377114	3.058562069	4.192085068	5.027743043	5.849841394	4.187007369	5.05595523	4.829199311	4.709791418	3.811245941	6.03831902	6.800961681	6.754289277	6.277830347	5.470107488
ADAP1	8.393788709	6.266080554	6.887297689	6.742717872	8.262117771	6.474710655	7.219159862	7.460815951	7.314541361	8.325617718	7.682664041	9.600675656	7.245429054	6.699676429	8.587990043	5.798641767	8.687442793	8.55686014	8.490692713	8.430984448	8.784171716	8.328683324	8.629736067	8.580143722	8.183094967	7.922498891	8.343891239	6.655724114	7.339817695	6.50933239	7.29741344	8.780708045	8.424713802	10.01191403	8.472018604	8.352373285	8.277464214	7.193717789	8.866666392	7.692868292	7.398034964	8.366155258	7.782244392	7.452785581
ADAP2	9.269781092	9.302509198	9.249389332	10.03877938	7.390585672	7.355192059	9.302523236	9.359353752	9.954985394	10.04329393	10.01603953	9.420203594	9.538749635	9.288349004	7.838722564	8.887024705	9.855226871	9.71036849	9.138052284	9.125910147	8.63171745	9.133316175	9.107466192	9.503775975	9.13068183	9.486826125	9.046052707	8.723347532	8.119839295	9.648895669	9.649689883	8.901837778	9.268299309	8.650331737	9.306354132	8.218973045	9.224212463	9.090862463	9.646597432	8.95260512	9.807278037	9.757394127	9.22789487	9.725773942
ADAR	13.47132006	13.33576384	13.52243475	13.70062336	13.05086706	13.6801419	13.13743583	13.46601982	13.91393757	13.85035946	14.14988788	13.63601391	13.74435173	13.48976125	13.56339624	13.69243016	13.98712239	13.788378	13.70796635	14.11190852	14.42215818	14.15419729	14.28315727	13.81080412	13.36773296	13.41855114	13.4440972	14.28433239	14.07210973	14.25206107	14.03137708	13.95426934	14.34508932	13.40719948	14.64075279	14.5161948	14.52645947	14.22202691	14.14309786	14.13872933	13.97987562	13.41098726	13.49087082	13.14507355
ADARB1	10.58541058	10.42883113	10.43061678	9.980113917	8.836932269	8.599944871	9.997095426	10.59962312	10.88845061	10.15638072	10.08892692	9.150407409	9.582887048	9.291179122	8.637982223	9.328929156	10.36978897	9.983076901	9.691374951	9.923942767	9.982423923	10.13402611	10.41844247	9.903270791	9.521786146	9.825268386	9.134199068	9.186143025	10.02346612	10.12197647	9.739360537	8.971773199	10.03739131	9.703779387	10.63286297	9.933754569	9.693300866	9.169622472	9.148259468	9.87040136	8.501948486	10.07833498	10.00415241	10.35654141
ADARB2	4.679274782	4.538987013	3.320902168	6.835464228	7.506982403	8.264866305	4.881033125	4.30914194	4.687917996	5.425621645	3.121322673	3.209135267	5.327753811	5.321770287	4.447014164	6.066617795	7.683322557	7.115592266	7.834078664	4.816320981	5.575850152	4.664695153	5.453760563	5.11920096	4.342143567	5.515490525	3.907396272	6.019773727	5.553429199	4.07086983	4.354741579	4.351688157	5.183941956	4.832596042	3.08945359	3.579565695	4.265755373	6.637126527	4.508435264	3.594268405	3.574592237	4.97470446	3.660335236	3.893806576
ADARB2-AS1	1.317421724	0.474198284	0.474198284	1.320199281	1.742802967	0.474198284	0	0	0	0	0	0	0	0	0	2.582680762	1.259845015	0	0	0	0	0	0	0	1.39578746	0	0	0.474198284	0	0	0	0	0	0	0	0	2.082786354	0	0	0	0	0	0	0
ADAT1	10.44796312	10.46932127	9.997557572	10.58988938	9.377004148	8.686955888	9.860872908	10.04171568	10.19975935	10.50098942	9.272179809	9.703430148	10.21127291	10.2992636	9.905092563	10.15477925	10.44153056	10.03598476	9.926320402	10.52420554	10.61935386	10.58753496	10.46364296	10.27893612	10.12126096	10.31802283	10.31733829	10.40225108	10.38702131	10.2616935	10.03725673	9.888329041	10.17202207	10.64069237	10.34328652	10.23665165	9.845053543	10.13170994	9.096730614	10.26148589	9.76197973	10.26371243	10.39035866	9.323843494
ADAT2	7.944641665	8.68526543	8.189974458	8.947168831	8.574824715	8.668085125	8.629165205	8.810000477	8.634658674	8.279304163	7.208871125	7.833933363	8.660964532	8.560143445	8.335731435	8.570915862	9.491649075	9.666954545	9.766165326	9.115520824	9.411395752	8.795033466	8.769513195	7.141940797	7.866648651	7.861114362	7.570461069	9.298237059	8.495795663	8.121394494	7.412739669	7.865309062	7.813504912	10.14454789	8.197082069	8.31410654	8.371674453	8.980857055	7.995695301	10.21599827	9.967186934	8.616390459	8.782652522	8.056150228
ADAT3	3.850982313	4.490133294	6.831981045	1.320199281	4.811888902	4.605038689	3.313615064	4.001691782	4.188455871	3.978225761	4.282427534	3.977166385	3.949615895	3.270002602	4.045541392	4.140374584	5.21964109	3.927707761	4.962471587	4.863269903	3.562770528	2.850254674	3.847281107	4.876793642	2.091748146	1.469839885	3.525704369	4.321457274	1.947318874	3.497842951	3.565753574	5.107575806	4.69729069	5.663766123	3.377078116	4.392486541	3.623733545	2.07745218	3.811245941	3.931973693	4.821971876	4.364798666	3.891499918	4.326522564
ADC	8.309917787	7.403607179	7.566126995	7.997128763	7.37589559	7.588395016	6.891704709	7.75668365	7.989752388	7.573073208	7.613633372	6.750135943	7.281923329	8.014941629	7.340721164	7.012233016	7.626823996	7.382639392	6.84366477	8.206421977	8.544608351	8.772618685	8.62152863	6.730304268	6.868190621	6.943966953	6.579750566	7.317327621	7.380947144	7.674982493	7.605760581	7.249709896	6.934459802	6.536478255	5.880268557	7.856722047	8.261273369	6.928049849	6.104265575	7.427580143	7.635298687	7.884101924	7.728414863	7.730876382
ADCK1	7.923249774	7.172924021	7.482057472	6.804498176	7.078702073	7.153162374	7.243486549	7.191616704	7.512486314	6.687792445	8.129018206	7.360810975	7.657261648	7.383811552	6.966995777	7.549304698	8.279022849	7.550084164	7.582496946	6.934301534	7.01409455	6.649334152	6.942793746	7.515462917	6.6512039	7.225666002	6.631679226	7.684169795	6.848783934	7.350273447	6.562335107	7.165395411	7.235151321	7.110623053	7.664468151	6.843734759	7.211880421	7.073128218	6.753685278	7.015333315	7.339692052	7.319998715	7.553446607	7.646042415
ADCK2	9.130766721	9.492976439	10.00465702	9.188181643	9.319661446	9.04162336	8.905164678	9.061145577	8.960282778	9.583660273	9.814428908	10.84464494	9.045641313	8.753533355	9.285198041	9.828571733	8.883891562	8.723834801	8.825515024	9.193080599	9.629672578	9.306055744	9.244731924	8.975859927	8.458341376	8.832469979	8.73789681	8.836556527	9.629848942	9.445680084	9.786611804	9.37986954	8.773165378	8.905635559	9.708533434	8.413804982	8.954619839	8.668165589	9.285881422	9.732074678	9.915176277	9.322075328	9.304894046	8.990926958
ADCK3	9.445495361	8.55626629	8.964400688	9.537084683	10.19837845	10.58531478	9.688607854	9.469203715	10.5573669	8.857505267	8.958962515	8.826844841	9.228860386	9.737845938	9.704473197	10.67060168	10.13830394	10.12276258	10.04125165	10.30445933	10.22680929	9.977306748	10.25207052	8.842234898	8.863099894	8.909893084	8.632944238	9.111261383	10.44561335	10.37113386	10.50569355	10.15422486	10.03435293	9.384943737	12.33480352	11.02066601	10.46874266	10.39967439	10.22919013	10.58504437	9.450375788	9.79601874	9.91956958	10.3230493
ADCK4	9.113069941	8.548919115	8.497627016	8.922410813	9.352001752	9.144025819	8.358530747	7.769815092	8.483635955	8.447538132	8.561620213	8.736791537	9.344302323	9.054525482	9.691060549	9.775916722	9.699261466	9.377991738	9.277748191	9.647362625	9.431261801	9.097899093	9.205196875	9.394004541	9.095835817	9.079107146	9.076396407	9.051793193	9.770446495	9.14937118	8.885042161	9.843805766	9.620485838	9.408872044	9.952194365	9.506141525	9.251509221	9.266503658	9.132359803	8.728497322	8.357125897	9.330094724	9.352673498	8.913968883
ADCK5	7.661403569	6.912495588	6.811661149	7.997128763	8.314891455	7.911633262	6.996457017	7.511569606	7.491491603	6.982569233	6.868967449	7.289366451	6.045025745	6.421820862	8.028697317	6.631495095	8.403086325	7.825966035	7.441612171	9.118326794	9.056826475	8.490655251	8.960070906	7.072062126	6.152727348	6.33353139	6.909217345	7.835218675	6.573902547	7.0474977	7.342199981	7.618123832	7.074535921	8.769621537	8.405261338	7.788079329	7.288541341	7.281599706	7.550290267	8.095835837	6.747011442	7.090242561	6.95230293	6.453741618
ADCY1	7.665968891	7.911786797	8.017021403	8.519883393	7.039569637	6.50930944	9.674994235	8.011975906	9.076954347	8.72890462	7.88973402	7.105129394	7.357475729	8.725870105	8.838842885	8.635161126	8.843901346	8.596790334	8.365296365	8.86152744	9.500239294	8.894416487	9.265880111	12.14427894	11.42370288	11.6631448	11.34584204	8.149279553	8.307921393	8.730521176	7.675797176	9.487445059	9.343142902	10.52924595	6.815215397	8.174180742	7.234379533	7.883381159	5.918350157	8.155267289	6.936645973	8.524606456	8.9319337	8.314830219
ADCY10	3.31516325	2.477701647	2.417346507	3.08491975	3.31008131	3.999801962	4.12057293	3.089055162	2.655893884	2.837970915	0	2.469385937	2.76135907	3.50789306	2.195332563	3.838754963	2.374093664	3.389384121	1.245947149	3.069779438	2.494615822	2.87489572	2.450032921	3.224541272	3.19481308	3.922130474	3.002053209	2.309025628	3.258475904	2.620211662	2.958991531	2.902938289	2.468621734	2.89714785	2.046103514	3.11989639	4.46176419	2.895539916	1.851024161	2.875611847	3.730999452	3.14425725	3.712675742	4.196191719
ADCY2	8.924312978	6.921155701	6.172377783	6.192012208	4.865520923	3.318518636	7.051795828	4.571584172	6.277602507	7.97882486	4.98523134	4.356922311	4.748541893	7.473155129	7.823602847	6.864563698	6.16525042	5.816078759	5.36333262	5.557945118	5.106637007	6.564775232	6.095522611	7.815214878	7.509435983	7.692870052	7.949666892	4.290438503	8.448448114	5.53512912	5.599057996	4.044110821	3.900551951	5.316840127	4.23215628	5.334807453	5.868967359	5.698606816	4.810106557	4.727014253	4.09347071	5.951122216	6.184137501	6.891511488
ADCY3	9.364269566	8.739062289	9.395764367	9.960738999	9.817863305	9.762200057	9.858048999	8.802700353	9.791969292	10.33872397	9.288999228	10.39139098	9.321315549	10.46007664	9.592238477	10.58065949	10.18336892	9.823706807	9.92102258	10.53885472	10.55954385	10.48920343	10.55170826	9.900753432	9.608756794	9.750165964	9.351070845	9.280261041	10.74153976	9.458933495	9.897358119	9.56814491	10.12642061	10.41857745	8.660908188	8.291613388	8.371110509	10.02634078	9.571950365	11.10165629	10.00602465	10.31873521	10.19510183	11.08055587
ADCY4	6.547150585	6.541391656	6.527000943	8.789914292	6.354205046	4.12942136	7.442024414	6.529261954	7.896519781	6.599052018	7.216053934	7.26828659	6.304413972	7.413382594	4.565172531	6.245225061	7.532164346	6.881464369	6.87772069	7.099028721	6.261488948	7.821192169	7.389452089	6.371611221	6.984267437	5.499775348	5.024641963	6.36376983	7.109730736	6.868378858	7.049310174	5.393578099	5.985461189	6.016563047	6.469836053	6.393813429	6.267756379	8.349974722	4.450254193	7.860334423	6.112967465	7.664719444	8.044261749	9.238665384
ADCY5	9.067974665	6.866661408	7.260143126	8.126410813	9.31436406	9.307574139	8.49858044	7.035213732	8.427640933	7.20333101	7.495620124	5.130749749	9.114960932	9.485581125	10.99715084	11.07028853	8.323668792	8.107904993	8.306064816	8.493725203	9.295483898	9.237195205	9.075988418	8.81938479	8.295602289	8.75775137	8.391432815	6.747457606	8.667584055	6.52957342	7.565043438	9.425897857	9.51404083	9.796079581	7.686555326	8.567986959	8.191119122	8.536714905	6.587605177	7.936973855	8.291929194	6.657875426	6.663145634	10.33747905
ADCY6	10.9566276	10.67091531	10.67744247	10.60742445	10.55959125	10.39150468	10.33004409	9.975751139	10.34447299	10.44254941	10.48777394	10.20560281	10.46431851	10.87973896	10.35530904	10.92533706	10.67923102	10.39391228	10.1140047	10.14311901	9.936251028	10.14819103	10.22640503	10.57512093	10.41568147	10.35454196	10.23288121	10.91879294	10.88215819	10.62291108	10.2613976	11.49883413	11.54812837	10.43469135	9.248176289	10.34945016	10.7895442	10.70556422	9.629648709	10.5024063	9.547917669	10.45258841	10.55971779	10.74995043
ADCY7	11.1374617	10.97247456	11.04848404	11.02052672	9.319556302	8.140990135	10.22976976	10.14837158	10.45069518	11.09943915	11.27467508	10.28521439	10.17806033	10.82989664	10.42970134	9.578465641	11.02946725	10.85279573	10.50956732	11.2352743	11.03155163	11.01820961	11.29343059	10.18355668	9.816166712	10.08709902	9.978550049	10.28522833	10.29351178	10.66879216	10.53878162	9.590789109	9.700553741	10.42198962	9.735268647	10.25765594	11.18679338	10.7325771	10.49614027	10.74993449	10.47011228	11.07635846	10.85244311	10.72934688
ADCY8	1.317421724	6.10270557	6.252969726	2.804884553	4.113820443	4.520127123	9.189221154	8.532205957	5.890593644	0	2.838604543	3.332874078	5.322553405	4.323532636	2.800452062	5.35488034	3.901784181	1.367247386	2.697544422	5.800478748	3.740073289	2.850254674	5.646944372	5.72117909	6.085003416	6.744089636	5.54145468	11.52081294	5.930453558	6.191358097	8.888594094	2.083976074	2.468621734	0	0	3.892182932	1.388532865	8.342836928	2.635783143	8.283635068	2.967405176	7.650713962	7.540097865	4.446048851
ADCY9	9.73900464	9.310214577	9.972240725	9.52655195	8.391070355	7.941232927	9.42018052	8.881383918	9.743710776	10.39120054	10.00646277	10.7172422	8.887352699	9.894988697	9.549226392	10.12783449	9.529032975	9.254543565	9.162432773	9.341916817	9.443704666	9.405203482	9.794261129	9.424467759	9.204343754	8.876598437	8.314087223	10.09449507	9.18210634	9.956165033	9.465645159	8.732660108	9.656643752	10.76065069	9.116319553	9.678709784	8.842126544	8.561523165	8.739096263	9.944202731	9.848403048	10.29191481	10.45010174	10.65841083
ADCYAP1	1.994364834	3.356360655	3.674745529	4.80457546	1.942348769	0.68551109	3.079313272	5.012975833	1.217597937	1.157061456	2.838604543	1.708867067	1.289885626	3.890871562	1.75985244	4.697806622	0	1.367247386	0	4.228932508	0	3.5692157	2.450032921	1.416542031	3.634506099	0	1.460925151	2.634874834	5.861246515	1.193519874	2.958991531	0	0	1.056806807	3.579495955	3.355002935	1.388532865	6.260860838	5.930120498	2.059899338	2.967405176	3.673775567	2.63001199	4.326522564
ADCYAP1R1	7.527797556	4.923436894	4.984147127	8.444208985	8.5616038	6.614457021	11.08616159	8.988354091	11.6442974	6.101219519	6.144396239	10.83392439	10.60086359	10.61128637	6.441597255	9.510992826	8.95047964	9.522772093	9.996581008	7.246860037	6.849865323	7.475906725	7.389452089	4.702753732	6.119262738	5.319692101	4.674679689	7.504309727	10.19850754	7.674982493	8.144012576	5.53469574	6.222961886	5.014771978	11.54519638	5.462125156	7.496747148	9.124550079	4.826772196	8.706664304	9.151094434	7.746011818	7.643581602	8.199128556
ADD1	12.20798883	11.93039218	12.35165417	12.18143405	12.031545	12.01370209	12.33603983	11.95785797	12.36643014	12.17178965	12.00994483	12.12861246	12.36785422	12.61907036	12.24028544	12.39857708	12.27918681	12.02386984	11.89751092	12.16104614	12.0866296	12.28835921	12.3746425	12.58859694	12.1731131	12.33356849	12.03051512	11.51983516	11.45195283	11.84113277	12.12568971	11.66159825	11.88460405	13.53990073	12.26619862	12.20576404	12.14656147	12.21618985	11.6661586	12.30541455	12.26387963	12.44215191	12.531427	12.97750574
ADD2	9.716151403	10.69714974	10.920951	10.19617877	9.167620203	9.295044042	8.551117724	9.908317463	8.758699432	8.833238462	8.774400805	7.590466442	9.558210557	7.727744275	8.544249806	8.345998043	9.82362262	9.351930075	8.79465208	7.594755238	6.810684339	6.756816763	6.942793746	9.452239521	8.137438333	9.26896113	8.851746305	9.911202903	7.768842237	8.914013282	8.636849389	10.06354942	10.29082602	10.34858239	6.250153826	10.93415179	8.982578295	10.33770628	8.909267265	6.806517707	5.241646679	8.862936606	9.619242656	8.182012201
ADD3	12.44111546	12.75522128	12.65863143	12.35425763	13.60581911	13.19061898	12.7480475	11.82944442	11.5466384	12.28730524	12.23845686	12.01435956	12.09134175	12.01090673	12.81144271	11.83935062	11.50091895	11.98223272	11.99309612	12.56085074	12.76856728	12.72140557	12.4891827	12.46279797	13.01455156	12.69540731	12.95279436	12.58472731	12.28027521	12.049963	12.52317838	11.72009279	11.68640623	12.037359	12.71234232	11.73516065	12.80533235	12.2870715	12.16006246	11.78022973	12.31219771	11.94149944	11.82192429	12.60973429
ADH1A	0	0.565910677	0.565910677	2.472721236	0.565910677	0.565910677	4.719846724	2.376496249	1.894318518	1.157061456	0	0	0	2.076042727	0	0	0.652442492	0	0	3.871750349	2.06461974	2.671917024	1.340697899	0	2.7911257	2.885453425	0	0.565910677	0	1.264800468	1.284792505	0	0	0	1.358928018	2.520810638	1.756442969	3.700082262	0	2.09778173	1.035959906	2.298847766	4.432173412	3.2857003
ADH1B	4.103531641	5.435781166	8.482964	13.55231497	2.286229919	1.032896963	13.40034969	9.629290504	10.46498615	8.467527999	7.810686205	0	3.807950462	10.38396487	5.674449325	6.144335446	8.096114148	7.416785857	7.180236612	12.25970497	9.737803983	11.69050033	11.28979934	4.607169738	12.10386163	10.28978429	5.22048325	9.164757014	9.83693424	7.579676737	7.551975827	6.835920801	4.258563363	7.586916296	11.18545421	8.957591834	10.16285977	12.71971156	0.689547018	5.93335865	6.746461621	4.060270905	8.168745847	13.78460506
ADH1C	1.441501393	2.223788723	2.20533105	7.514684529	3.589354816	0.9443641	7.541056352	6.265519702	5.659657006	2.574588512	1.633370775	3.977166385	0	4.324778135	4.327769669	1.483666947	3.448414421	4.257015386	2.697544422	6.211528357	3.902430975	5.24038355	4.957654851	0	5.628381609	3.466378799	2.171750221	3.446861352	4.608532558	2.304081111	3.598402809	3.440900551	2.137949557	6.633228965	7.624410774	4.877160641	5.355842853	6.141214516	4.890305899	2.059899338	4.695510793	3.433175168	4.784351823	7.907146957
ADH4	5.266751592	4.981663089	4.897674144	5.838260369	5.438697002	5.079723245	5.149276113	4.953613733	5.61859814	5.160298035	4.989429279	4.917140087	5.466710096	5.458546243	4.489785704	6.005545919	5.754104796	5.773798053	5.8506949	5.666134694	5.483199152	5.653879539	5.034340455	5.794611137	5.534520283	5.905826269	5.361247987	5.867776159	5.616948672	5.094055022	5.067699047	4.351688157	4.503942891	5.378084825	5.468791332	4.916648338	5.705011596	5.712407929	3.325122186	5.51283592	4.747725897	6.427244408	7.056670526	2.632085924
ADH5	11.34097194	11.47178977	11.56144796	11.35786967	10.93917657	12.332758	12.16558974	11.88492458	11.29200083	11.36803485	11.27768776	11.7703336	11.57680789	12.03533241	11.550935	10.82516138	10.71330742	11.10094772	11.01991004	11.41195906	11.24681118	11.50897514	11.31466585	11.20977575	11.67231069	11.54344678	11.66273819	11.16385052	10.43737461	11.3815019	11.42767218	11.44435976	11.14715877	10.84827387	11.33672917	11.33487194	11.2995211	11.4455672	11.54874343	10.77277465	11.62767135	12.05909791	11.85254571	12.85594024
ADH6	0	0.409038747	0.409038747	1.320199281	0.409038747	0.409038747	6.348425376	2.249352304	2.655893884	0	0	1.093911708	4.078605886	0	0	0	0	0	1.245947149	2.790179778	2.494615822	2.037606529	1.315041709	0	4.472954155	0	0	0.409038747	3.635323279	1.193519874	0	2.083976074	0	1.056806807	0	0	1.388532865	0	0	0	0	3.14425725	2.157110866	0
ADH7	0	0	0	0	0	0	1.3163914	0	1.217597937	0	1.018311105	0	1.289885626	1.448528869	1.133114618	0	0	0	0	0	0	0	0	0	0	0	0	0	0	0	0	0	0	0	0	0	2.90158943	0	0	0	0	1.565754626	0	0
ADHFE1	6.350125473	7.496941958	6.836196045	7.622840944	8.296569262	7.245528412	7.583265399	6.50957932	7.594032095	5.649646991	6.22572489	5.604363207	6.8655098	8.221291847	6.695232445	5.467643243	8.796087139	8.196031986	8.330861563	7.594755238	7.281012608	7.48843629	7.389452089	5.933104417	6.984267437	6.235272953	6.469925346	6.94974838	6.657925829	5.816224114	6.826272855	5.465861665	5.569407871	6.299815735	8.258162349	4.989730238	6.411805765	6.808785458	5.070154189	7.637336779	8.068210062	7.090242561	7.786094359	8.273734323
ADI1	11.53055658	11.04043345	10.90644012	10.96834991	11.79572839	11.85301729	11.13340762	10.84327941	10.83639319	11.19116727	11.50996914	11.15253418	11.1428467	11.34362048	11.08824589	11.72984666	11.28248507	11.21747634	11.22258705	11.05331341	11.21266916	11.14615225	10.82845057	11.47435177	11.63241337	11.69124556	11.69357438	11.21804116	11.11477385	10.88620316	11.5888951	11.8698786	11.5636989	10.81285064	11.32633893	10.60179113	11.41500843	11.8185944	11.48450455	11.25760544	11.07706434	10.9655299	11.12288172	11.38849321
ADIG	0	0	1.241386551	0	1.933031991	1.129380923	1.3163914	0	0	0	0	0	1.289885626	0	1.75985244	0	1.921969542	1.367247386	0	0	0	0	0	2.117328726	0	0	1.460925151	0	3.93384243	0	0	1.056523605	0	0	1.358928018	1.344062024	1.388532865	0	0	0	1.241386551	0	0	0
ADIPOQ	7.053017797	6.996351487	5.506923946	12.71279147	5.333768536	5.92139862	6.562610419	7.99211414	7.453590173	7.066384875	7.444383468	6.260423576	6.836980697	7.194104726	5.717291978	7.015946464	7.844326047	7.086205415	6.832768491	7.08950141	6.651263962	7.381256192	6.821622151	6.856838579	6.936839653	7.161120733	6.891221928	8.861358578	6.730354163	6.866788707	6.105729098	6.4206378	6.223180851	7.105991809	7.727931104	7.82877713	9.620285082	6.601684078	4.573869331	6.880374279	5.510020672	6.659554928	7.111487687	12.91031149
ADIPOR1	11.47428361	10.69197739	10.79768802	10.84495941	10.63749788	11.15447278	10.81014626	10.95108316	10.98666376	11.53399452	11.30023412	11.12157421	11.08254903	10.82164933	10.61015053	11.02608976	10.85577312	11.02454997	11.15534662	11.08912919	11.07456876	11.0515649	11.22422424	10.57320936	10.73202906	10.46674874	10.72194762	11.05585882	11.98834553	11.37726396	11.70392514	11.75383674	11.76040974	11.01904726	12.08731291	10.7898992	11.39095675	11.05651882	11.78767647	12.0271256	11.99005026	11.13286592	10.92345858	11.08170996
ADIPOR2	10.72295612	11.09689829	11.04138164	11.82921713	11.3048701	11.20733867	10.80053363	11.03264317	10.74063545	10.71529064	11.26339191	11.22707819	10.83800611	10.92278516	12.08542888	11.66614731	10.75691334	10.79752452	10.97930561	11.55973628	12.01675394	11.64236845	11.42574042	11.29165597	11.14650846	11.1774471	11.31111099	11.53018805	11.02672899	11.12382749	10.88217176	11.24850011	11.26255432	11.60077023	12.01986857	11.50861988	12.19746026	10.77959117	10.87131192	11.54511976	11.28789581	10.33852829	10.33307408	10.95140746
ADK	8.564253998	9.465134251	9.462978205	8.998531316	9.403460148	9.095810832	9.070262253	8.877550009	8.921367998	8.516953361	8.990516564	8.55225261	8.734220143	8.519249942	9.558388747	7.672055658	8.266008919	8.552313982	8.847162631	8.199178644	7.955601728	8.42046645	8.372243209	8.128241823	8.45163468	8.514129244	8.761396814	10.0749081	8.529421687	9.424218076	8.957069312	9.37986954	9.219744746	9.74613742	8.574713442	8.514360056	9.05019207	8.685197379	8.717050791	8.396496226	10.00602465	9.173264829	9.110882887	9.11785893
ADM	10.02797518	8.471330343	8.92627891	8.765308434	9.363446919	8.798012803	7.271590714	7.191616704	7.5630169	8.358375585	8.859680616	8.424691412	8.791802782	9.096603258	8.525684316	8.396725556	7.790267828	8.63489992	8.868490213	9.067442317	7.635125816	8.032726904	9.667998536	8.92225802	8.791449743	8.903508643	9.774245685	9.16088839	5.357270532	7.701987073	6.941938356	10.36112667	11.28041966	8.281013807	6.417971338	7.524341572	8.549924822	7.220602255	8.387017504	8.807063994	6.967483813	9.277199249	8.968666793	9.234520623
ADM2	7.044399828	6.845031101	6.611529475	7.331855583	6.920193431	5.380163035	5.874049396	6.093477888	6.793005841	6.811438693	6.678590146	5.715066941	6.239950267	6.668867759	7.253489304	6.44987723	7.77986814	7.385913502	6.860282312	7.601584003	8.060952742	7.650516608	7.462964741	6.512023173	6.088466191	6.882751242	6.504038199	7.896212234	6.795985509	6.84724641	7.035665872	5.476748391	6.270986529	7.634126389	5.710865705	7.270705366	7.061657373	6.056487191	5.849883162	6.565420474	5.32747759	6.096251522	6.175530126	3.220135928
ADNP	12.80134624	13.38772488	12.94995594	12.18090855	13.04513542	13.22301162	12.41637133	12.5506863	12.78015557	12.56922322	12.6907994	12.19186923	12.74142924	12.52806941	13.00095841	13.93674905	12.75628792	12.87210742	12.88194085	12.69858524	13.35143592	12.82398666	12.64850204	13.11566003	12.75235097	12.92715028	13.07049155	12.4922823	13.7116089	12.89203606	13.27169533	12.1398324	12.64080697	12.76831642	13.01370137	13.44097686	13.04294375	12.60493478	12.51897719	12.62016717	12.42279226	12.34857861	12.61086919	12.44720106
ADNP2	10.10032007	10.77086214	10.75827302	10.09119782	10.29353338	9.700788559	10.27729087	10.78091747	10.67092019	11.0539311	10.11042053	10.77628672	10.34123279	10.3381942	10.33824176	9.336373397	9.792195835	9.946541381	10.18006092	9.544118519	9.437287646	9.63670328	9.54406747	10.03763862	9.844602099	9.949258594	10.00340027	10.38289857	10.11549858	10.29748648	10.17103463	10.85484651	10.86228417	10.26365188	9.866826638	10.17819101	9.922221139	10.16069762	10.38378173	10.00998384	10.09509294	10.42736394	10.48242417	10.12998786
ADO	9.629115634	10.03041871	10.14814033	9.398001196	9.982850183	10.10242213	9.801342292	9.887498964	9.705282108	10.09847881	10.2747677	9.904687173	9.896804856	9.951513946	10.41156408	9.224480859	8.678237935	8.997937508	9.359074673	9.148649561	9.031489243	9.482398189	9.500272825	9.674828893	9.929108743	9.816799605	10.03025004	10.24933637	10.22267909	10.72472725	10.50823286	10.07659342	9.884848876	9.60516797	8.804161326	9.395299447	9.516471406	9.605067908	10.28623244	9.87040136	10.1806775	9.824432553	9.628732482	9.972188332
ADORA1	7.079999811	7.232727053	7.784462758	5.697612697	7.415098552	7.868193583	5.921649621	5.902641123	6.423542542	6.652948511	6.750295925	8.612038734	7.385301354	6.13282029	5.377567749	7.267185124	5.678331258	5.73152816	5.141332761	8.733205904	8.845309463	8.107734879	8.11007932	7.377431444	7.038981629	7.461244004	6.753868588	7.604493223	7.74982161	7.416985704	7.585545649	5.723445335	5.701005814	8.203825477	7.474426395	6.722852084	8.459975339	6.166985768	7.540220252	7.578744981	6.903162593	7.896024094	8.311107968	6.135922429
ADORA2A	4.466932189	3.672676278	3.225028226	4.989976541	3.180841421	2.885783385	0	3.761892347	4.047532875	2.850327084	3.354722568	2.607388313	2.570996322	3.201141859	1.904823203	2.745414963	4.942465428	3.230913976	4.121515752	3.862976583	3.856998213	0	3.439781423	3.219378643	2.012303261	0	0	3.231096991	0	4.094975681	2.691823706	2.556112884	2.619974552	3.921457027	3.485870243	2.667779786	2.565376332	3.396846041	5.283664904	2.850471676	2.987397805	3.887591005	0	0
ADORA2B	4.164827039	5.353276006	5.815489769	5.61188622	4.569573415	4.022789391	5.200464201	5.359312516	4.188455871	4.931714175	4.942084891	5.429304413	5.157127848	4.323532636	4.703746681	5.245261127	5.420920392	5.282243031	6.427069939	5.550223109	4.169754075	4.554610301	5.140403757	3.67652813	3.812556852	3.74301731	4.860246439	5.036515169	4.885853283	4.336536345	3.190766976	6.449447284	6.554136351	4.867718711	2.85992601	4.392486541	4.83329951	4.096182528	5.696201342	3.773815812	1.241386551	5.257242177	5.158788744	4.443752847
ADORA3	7.443735729	7.478100455	7.192337267	7.82685291	5.635843571	6.558843661	7.326208084	7.7143229	8.119193793	8.492526235	8.437165819	7.915988391	7.813707062	7.086243337	6.295826457	7.153785179	8.062789436	8.279084248	7.993064568	7.721503713	7.404574613	7.739687617	8.404279926	8.153837472	8.103612983	8.203618699	8.314087223	6.950880535	6.234019552	7.999131496	8.065909428	6.930149781	6.794121114	6.197345861	6.591883715	6.862932602	7.655689915	5.881934108	7.334184407	7.87987933	9.108941571	7.265898155	7.030753039	6.39553356
ADPGK	10.57147234	10.99479026	10.71038348	10.91542322	10.03142629	9.841508268	10.13351381	10.49578375	10.12834149	10.78470389	10.0628817	10.6962255	10.77290331	10.49373941	10.0926184	10.66338359	10.30835649	10.33639022	10.40681156	10.22517891	9.901009749	10.07071421	10.00868289	9.651150544	9.918933743	9.6774702	9.919663723	10.46499412	10.41318852	10.99176543	11.17901008	10.70423792	10.48166445	10.16759182	10.12736468	10.46660692	10.82378202	10.20195224	11.1120563	10.83249762	10.94767481	10.44455391	10.51309919	9.900750289
ADPRH	8.114042127	8.157159078	8.480482311	9.127693202	8.042226419	6.944422127	8.314969803	8.794590725	9.009351787	8.385161082	8.787853385	8.448313138	7.604676412	8.024554615	7.72939767	7.328195384	8.272530558	8.286402648	8.261617742	8.23503703	8.346534759	8.736308721	8.829307457	7.811895973	7.678882991	7.688668085	7.711418895	8.619102189	8.812118673	8.806143371	8.524535769	8.176606681	8.479816918	8.468686242	8.405261338	8.374213321	8.283919975	8.7241733	8.102206707	7.660123064	7.945831038	8.604160177	8.481401411	9.188124599
ADPRHL1	6.636413112	5.063956467	5.721331757	6.186981576	7.853735757	6.768729194	5.848901137	5.743237775	6.207649908	5.993932423	6.165162243	8.274212505	6.674631111	6.167942663	7.297600303	5.888078608	6.280000651	6.533363565	6.203638362	4.624606221	5.363759035	5.198291419	5.363821876	7.434238359	6.927396132	7.688668085	6.319729503	6.681822585	5.711998324	6.001530545	6.477117581	5.967055041	5.34633784	6.553171344	5.880268557	6.102251636	7.243035296	5.526337001	5.960643883	7.359599912	7.277622004	6.161315936	5.983762891	4.658954696
ADPRHL2	9.095783057	8.913142871	9.29701105	8.789914292	9.251088134	9.999084512	9.225593151	9.400011086	9.279325028	9.306595135	9.121134913	10.06454392	9.418961554	9.059677497	10.3113961	9.022406304	9.459285846	9.62155715	9.521368864	9.971484034	10.05756482	9.750308043	10.0424411	9.586739561	9.289548822	9.395676302	9.498198066	10.36520483	8.551557822	10.39586324	10.38352399	9.082246772	9.075609515	8.886003443	9.572820298	9.04225749	8.790340588	9.177668285	9.574419605	8.283635068	8.9227659	8.467027342	8.481401411	8.829928569
ADRA1A	8.699237327	8.401766116	7.526762059	8.867426722	7.516873104	7.240728672	8.037291912	8.307176582	8.60956553	8.395526798	7.695068995	8.146662265	8.861813047	9.226764261	7.691339606	8.839722562	9.307669224	8.912733287	8.740898141	8.712140306	8.632110827	8.554909064	8.713591086	8.772404081	8.753726629	9.056122139	8.815047858	8.714615071	8.530759477	8.45549121	8.611230791	7.879404616	7.745847697	8.650486888	8.184720164	8.248250517	8.534268251	8.242084821	6.214756045	8.735058436	7.835382647	8.210929744	8.615295524	7.858311707
ADRA1B	9.604438118	4.819288493	5.074775959	6.480965507	5.936347414	5.422329829	4.450613225	2.85953673	5.148339858	6.484814436	7.165419008	7.810574515	5.947049902	5.467031621	6.627198668	6.276520417	6.144352481	5.968352866	5.803993768	6.806668778	6.619874024	6.178509108	6.292431198	5.72117909	4.472954155	4.58549437	4.674679689	5.353458736	5.140731977	2.894430416	2.340699369	5.23714542	3.751855228	7.673136076	8.49560484	8.069988122	7.470662164	4.557304909	6.259635864	4.804330489	6.19585138	6.890195971	6.869340351	6.238827078
ADRA1D	2.800912933	1.654346976	2.267970374	3.855297465	0.369370017	0.369370017	3.691912901	1.170927778	2.315211347	1.157061456	3.354722568	1.093911708	3.040091719	2.629447087	2.52938862	5.295011717	1.921969542	0	0	3.839315618	5.416908583	4.295269703	3.077324395	0	3.431345923	0	2.171750221	0.369370017	4.885853283	2.620211662	0	1.056523605	2.468621734	1.056806807	1.358928018	2.838871846	0	2.07745218	0	1.370044872	0	2.782611783	3.712675742	2.987737217
ADRA2A	8.35005653	9.227540399	9.957001068	8.69409197	7.92223688	8.137706979	6.568286221	6.779536521	8.341827534	6.910644657	9.518141879	6.011967924	8.004390977	8.787806205	7.433274201	3.219947563	7.383439198	6.533363565	6.176534012	6.199381953	5.783564669	7.998095849	7.699365885	5.237559122	5.139868456	5.976063486	4.342080513	8.344010612	7.963021617	7.813495944	7.203175003	5.967055041	6.554136351	5.723980412	5.146850492	6.226031478	7.243035296	7.325712814	6.718395565	3.931973693	6.442083563	8.434698521	7.123172694	8.961136309
ADRA2B	5.468384359	3.328839752	3.695192927	8.209015518	6.173319445	8.593145799	5.811103347	6.225782046	7.075583753	7.415689258	6.620980813	3.486801932	1.959834467	3.712053378	5.571051167	8.851096757	5.75485024	5.893648992	5.443739428	4.440291753	4.769212727	4.295269703	4.237039197	4.607169738	4.760281737	4.688111024	4.461671338	3.662160346	4.739261829	0	3.863106333	6.131640326	5.6692145	6.395487678	5.268983963	8.150236644	3.184377881	5.758625557	4.533829712	4.074493494	3.872096374	4.220554975	3.50850761	4.658954696
ADRA2C	6.894678458	8.274176959	8.618137263	7.855110924	8.695385524	7.296908915	7.781965071	7.82197548	8.823452685	9.74124629	7.764143638	7.038587677	6.633226242	5.943109292	7.72939767	7.549304698	7.869840095	6.628573673	7.08141129	8.054158754	7.909985499	7.104840724	7.255365845	10.0098987	9.323005154	9.869614314	9.583072876	7.722593692	7.405462489	7.181453199	7.837104089	6.376315289	5.821596845	6.82468489	9.049716487	7.560068433	6.141172972	7.716577875	8.634217066	7.150213977	6.248574804	6.913843316	6.711580645	7.07088904
ADRB1	1.994364834	0.905901788	0.905901788	4.551829121	3.292120389	2.035282711	3.079313272	2.249352304	3.692686843	2.565623914	3.492553576	3.752718673	2.41555861	2.156588189	2.52938862	2.582680762	2.995213266	3.591972787	3.738300805	1.984982964	2.494615822	2.850254674	3.689831619	2.586968194	3.431345923	2.182636053	2.171750221	4.272012316	3.635323279	2.281342771	2.340699369	2.411332529	1.093416067	4.011183156	0	2.027614756	4.102761398	3.178161641	1.851024161	2.059899338	3.872096374	3.14425725	3.270606537	5.470107488
ADRB2	5.202138627	5.798281203	5.938978565	7.472867132	3.600382739	3.75691696	7.583265399	6.586748212	6.591598866	6.021511405	5.650368949	5.90677138	5.373732688	5.771045067	4.830169145	4.951546211	6.380024762	6.233612105	5.574078245	6.109513875	5.191444044	6.735951317	6.372346869	4.876793642	6.279324649	4.958308899	5.42855652	4.935352981	6.775441969	5.484183997	5.67640668	5.53469574	4.565337429	3.803626227	6.417971338	5.559477353	4.988427322	7.437150634	6.645115882	5.226896866	6.951670352	5.804493637	4.75229672	8.018076413
ADRB3	1.317421724	1.069905044	1.069905044	3.520930329	1.069905044	1.069905044	4.873717564	0	4.710737329	2.229613236	0	1.093911708	1.289885626	7.60496941	6.537380587	7.52344952	1.259845015	1.367247386	2.354798077	4.440291753	2.032284738	1.352091332	3.989225528	1.416542031	3.634506099	1.469839885	0	2.587028215	3.635323279	1.193519874	5.007585298	1.056523605	1.093416067	2.084392852	2.509654215	1.344062024	0	0	0	2.875611847	1.241386551	1.565754626	2.63001199	5.679736083
ADRBK1	10.81664891	9.820094653	10.42205907	10.55170826	10.75104178	10.5332103	10.14495368	10.45404445	10.53173287	10.840245	10.71320936	10.6637619	11.29078796	10.36303334	10.31410325	9.707497208	10.85033398	10.64788606	10.52844875	10.25083799	10.00862977	10.12803272	10.19674848	10.35334384	9.662019239	9.850380477	9.841941211	10.30808051	9.635041299	10.49822638	10.65124933	10.24396304	10.16539984	11.03175881	10.89242405	10.92846808	11.16865386	10.70778841	11.12397214	10.42688772	10.12712516	10.51123908	10.1736512	10.368071
ADRBK2	10.58174901	11.71154729	11.44401532	10.95019135	9.02632489	8.881455371	11.37714905	10.83075316	10.89275205	10.78448256	11.04314311	9.958698421	10.46337376	10.42214083	9.550879916	10.68249375	12.93923468	12.9781448	13.02925385	10.11285201	9.907779132	10.2643812	10.18122622	9.925979117	10.11946374	10.01489687	9.82020274	10.21119185	10.81587247	11.05162914	11.65221066	10.03095011	10.34492741	9.701254087	10.64432036	10.08941397	10.12961231	10.94252985	10.58165847	9.843801628	10.40554057	10.56480023	10.6848396	10.54821428
ADRM1	9.940856405	9.814728018	10.51080798	9.332512313	9.805106192	10.1737123	9.432680367	10.08661122	9.939488108	10.06159235	10.2224761	9.645793291	9.720219542	9.078258514	10.44953528	10.69365115	10.74523832	10.28293287	10.25647081	10.66514141	11.04427532	10.41730491	10.56594074	10.29702533	9.644482673	9.782418423	10.00831936	10.41199221	9.999510489	10.07109905	9.6690556	11.08885834	10.67176169	11.15648759	10.13724173	10.44608365	10.10714088	9.905585637	11.27885755	9.693936981	9.614862975	9.820840923	9.496760498	9.560115772
ADSL	9.873603498	10.07217755	10.24131361	9.641878689	10.46048139	10.05625235	10.17688253	10.45008732	9.761446662	10.27140179	10.06426428	9.539373313	9.641487977	9.860515849	10.79009573	10.02101847	9.746078568	9.85111005	10.0196422	10.30919379	10.41680855	10.14197876	9.908124517	9.455673702	9.821378644	9.670938197	9.901323035	9.899178688	10.80049602	9.943020118	10.6729673	10.26690541	9.767767834	9.684967713	10.51128711	10.18705353	10.30094485	10.54938476	11.27202827	9.247863584	9.824746063	9.627552477	9.560954224	10.43100181
ADSS	11.13276188	11.19613312	11.17888066	10.68430244	10.70207532	11.59315095	10.71869902	10.97370635	10.75509305	10.54410414	10.37067168	10.40350177	10.64709965	10.52923678	10.51792772	10.66878949	10.78111618	11.09396821	11.40125484	10.82304213	11.04426477	10.88711053	10.81028472	10.21226394	10.36712967	10.30189069	10.55044414	10.6933477	11.72538214	10.88550641	11.17125683	10.97968136	10.8840857	10.96321475	11.85473611	11.25186929	11.66774455	10.99865288	11.79291805	11.1913946	10.89497385	10.39422861	10.29384551	10.53742055
ADSSL1	7.230936203	6.052022105	6.484458268	6.273279127	7.416578188	7.202184773	5.990905161	5.444706535	5.682924134	5.684569796	7.708641877	6.687995725	6.401570099	6.53376093	5.534374856	7.102316862	6.603393561	6.640958776	6.87772069	7.526944813	7.443517117	6.950383403	7.500320255	6.281599182	6.152727348	5.892562965	6.254980973	7.280551419	6.657925829	7.438554771	7.84562877	7.300009046	7.329697201	6.725076194	5.146850492	6.31236016	6.384123595	6.031488677	5.621755801	6.806517707	7.013910064	5.181333773	5.677311201	7.50175369
AD_1	12.62547793	11.54848689	11.92854054	11.21295502	12.41444716	12.35373762	11.0214319	11.1212312	12.61449121	11.32991817	11.13243253	11.07073512	12.10513075	11.30940657	11.50280926	11.28555192	11.945377	11.5753279	11.98335384	11.72457187	11.72630819	11.44597866	11.48835423	11.90151099	12.09278354	11.9693324	12.12007002	11.15080983	11.27142473	12.37247542	12.37941512	12.00948933	11.71149822	11.21535599	13.53972446	12.09265517	12.68641624	11.82728325	13.5458428	12.91269929	12.55655212	12.23466001	12.1040693	11.59712145
AEBP1	15.35957051	14.90666155	15.56183789	14.22815127	10.73209773	9.975589978	12.46205614	14.09344638	14.86040593	14.14934841	15.08040147	12.93429158	12.75988217	13.35590059	13.67175401	12.4564374	13.24123963	13.06263686	12.78320514	12.92977161	13.57286368	14.3371322	15.04835611	11.97873135	10.8009276	11.87594978	10.63874286	12.12757822	12.20371494	14.66753302	13.05770654	12.91724922	13.95890632	11.57239101	11.29324586	14.69577813	13.71887538	12.17247029	11.79355933	12.85954678	12.47661947	15.28762118	14.86596901	15.55777355
AEBP2	10.9079802	10.86425735	10.49355876	11.63509491	11.27363083	10.91983988	11.3811128	11.03263455	10.80185415	10.35507485	10.90826337	10.77536249	11.01163527	11.13733919	12.0068725	11.36853095	10.4293688	10.62372116	10.82860123	11.60360166	11.85157876	11.6176296	11.46805123	11.28587979	11.44633872	11.55801851	11.62774048	10.87466216	11.35561324	11.02392189	10.76795499	10.71285008	11.11696422	10.70664944	10.6441934	10.3145428	12.04509915	11.42172353	10.76615418	11.03783952	11.52073859	10.44988151	10.40479169	11.29076153
AEN	10.05250896	9.121349813	9.320464438	9.561270793	7.060128191	7.000610193	8.623778881	9.127214738	8.810732457	9.684149546	9.546118417	9.70344978	8.939239489	8.688503673	9.118662371	8.396725556	9.220467715	8.755821014	8.958757563	8.505517966	8.65932892	8.73104617	8.637789285	8.416027375	8.11214396	8.105050927	8.290051164	8.713953312	8.460899387	9.124934455	8.550840209	8.824907208	8.38514339	8.915352336	8.052436237	8.886811757	9.036920446	8.690830251	9.679083209	9.450985724	9.161442981	10.08616141	9.893039045	8.441344217
AES	11.28279145	10.89116491	11.52759466	10.26449176	10.79152016	10.48856282	11.56772003	10.74978659	10.91715794	11.40970418	11.43030603	12.27612065	11.95830231	11.29657005	11.09641483	11.08803679	10.9834995	10.89170333	10.89035499	10.70659819	10.18176198	10.53823542	10.73039937	10.90503159	10.81797608	10.73441738	10.65137641	10.31616696	9.715673823	11.09779865	11.29857133	11.53031047	11.30131084	11.32634236	10.65263321	11.121163	11.37082317	11.02676287	11.75326197	12.5287184	12.29897877	12.05690253	11.92180105	11.76025318
AF007131	3.850982313	1.783469212	3.105663118	3.08491975	2.816278682	2.397189632	3.991339551	3.287021743	4.079557532	3.438322056	2.838604543	2.964790491	2.41555861	5.153234632	4.830169145	3.660442881	2.717824577	1.367247386	1.904381675	3.681934901	1.347813425	4.046856964	3.847281107	2.586968194	3.634506099	3.014292088	0	2.98029837	3.635323279	3.794000599	3.190766976	1.056523605	2.468621734	2.678434715	2.509654215	2.838871846	2.90158943	1.384218917	2.29611755	4.204191326	5.188664739	2.782611783	2.157110866	4.196191719
AF007147	5.142440988	4.941704174	4.64419513	7.116079322	5.197307156	4.324398582	5.514523784	5.220924604	6.072097091	5.878021211	4.735449553	4.759899416	5.841932411	6.450630622	4.411859815	3.660442881	6.086308366	4.879510664	5.024588678	5.875099529	4.28858951	6.082600905	6.178487015	5.626848622	5.493316753	5.319692101	5.368611666	4.812400714	4.576072955	5.107044103	4.503512029	3.910624925	4.759001194	3.911134064	5.268983963	4.163914093	3.960058183	6.198960992	4.267006376	5.226896866	5.43602691	6.890195971	6.060565049	5.946205135
AF020763	6.195393368	6.733448305	5.291667465	6.86540916	5.79427757	5.441540638	5.842544975	6.117342403	4.806107209	5.640782584	5.486122115	6.570296262	6.477231849	6.407197326	6.178317223	7.256394902	5.827159973	5.110801798	6.234191568	5.748629543	5.884375604	6.157008034	6.135159583	6.133028539	6.300380556	6.835239954	6.396180747	5.96959367	5.673758043	5.015862037	5.076996322	4.770612167	4.004083487	5.887187452	4.41577813	6.734989726	6.980241273	6.42125854	4.474147482	7.858956312	7.031167568	6.677072648	6.909965731	4.698972453
AF035281	7.591466189	7.89007751	7.262782029	7.365641414	6.702636314	6.955903656	7.210329898	6.907326889	7.284802623	7.638478062	6.926414825	7.337521998	7.497886439	8.183431725	7.251569971	7.316800238	7.891779467	7.440072069	6.978457422	7.52567138	7.307712288	7.392366361	7.503281526	7.36550455	7.01334203	7.198455907	6.802254397	6.850601099	6.809275503	6.591537534	6.115913286	7.226282138	6.854451447	7.071992123	7.761405565	7.835595637	7.236703138	7.427736252	6.359454646	7.456896206	7.533273952	7.854102687	8.078644846	6.565930338
AF047486	3.451286765	2.709353659	2.38696378	4.127801303	2.221319137	0.965909544	4.185826376	2.105721708	3.742117064	3.674840541	3.028270963	2.869463097	2.910222456	3.501298645	2.225095249	3.708965618	4.106043618	3.425893684	3.568542618	3.193911682	3.024870048	3.171934843	3.892795766	3.345577405	3.250279095	4.850034674	3.88360711	2.219463439	4.015104558	3.143792264	2.426846616	0.767183436	2.05378123	3.251528247	3.326211434	4.024922764	2.959758153	3.296380557	3.383963323	3.729688067	0	3.717429997	3.318929767	0
AF055024	0	0	0	0	0	0	0	0	0	0	0	0	0	0	0	0	0	0	0	0	0	0	0	0	0	0	0	0	0	0	0	0	0	0	0	0	0	2.07745218	0	0	1.241386551	1.565754626	2.157110866	0
AF063596	7.77387552	7.178442026	6.325362535	7.079181353	6.871673671	6.026447001	7.590535036	7.652219037	7.211469564	7.405781888	6.900270345	7.549640387	7.772919986	7.626465878	6.925251691	8.073552803	7.409000294	7.406747396	7.330671018	7.659520969	7.379891493	6.959772221	7.273379345	6.777391173	7.341984007	7.523631341	7.428974814	5.152402603	4.818805926	7.339651233	6.476678591	6.197232618	5.590608265	7.316967692	7.168089422	6.936904653	6.484519855	7.352684957	5.88468197	8.100841406	7.780491653	7.46118208	7.692666778	6.337353723
AF070569	8.289077638	7.524746283	8.205950403	7.581719273	6.576687921	5.061423084	0	8.022360868	6.731526098	8.019057819	5.126614824	4.809188688	7.085315106	7.27928248	6.537380587	0	6.186402644	0	0	6.017961429	6.443608557	6.848703461	7.298417209	4.43191088	6.441915164	0	5.001934834	3.728820465	7.003572934	4.647820036	6.472941773	5.602320089	5.601092768	5.969582826	4.993706959	7.176100088	8.159463157	0	5.074626452	3.994989892	5.824648395	8.863118822	8.289412659	9.242591908
AF070581	8.842684715	9.116478938	8.853881794	8.456557307	8.087513225	7.374407082	10.51922072	9.43695123	8.256850889	8.011650679	8.269892988	7.278865021	7.822943771	9.040854043	7.423278907	9.192023012	5.717098	6.377618319	6.230242871	8.290618743	7.635125816	9.125315494	8.711339209	6.250302373	8.542804655	6.539707834	6.116054598	6.807743285	9.20323478	6.868378858	6.877054619	8.804144963	8.577206149	5.723980412	6.189577114	9.139925365	8.921301745	9.605067908	8.214053102	5.898137812	7.158687175	9.128489503	9.260817818	9.226195206
AF071167	1.634131609	1.175280089	1.131689681	3.610295499	-0.10969687	-0.10969687	1.3163914	1.170927778	3.011746926	1.563521133	1.018311105	1.708867067	1.289885626	0	0	4.228788611	2.658510283	1.367247386	1.245947149	0	0	2.157944851	0	0	1.39578746	0	0	-0.10969687	0	0	0	1.056523605	0	4.676793429	0	2.043855885	1.714378909	0	0	0	0	0	1.588286684	0
AF072097	2.61663509	1.169653993	1.207933515	3.929462184	1.781136114	-0.831382054	1.440414145	1.37962235	3.251500327	1.1329891	1.110274625	0	2.002083315	5.883080216	3.360655929	3.681171236	3.388191459	2.692881262	1.237578825	3.210145361	2.980365849	1.445530331	2.927354698	1.469685978	2.306786519	2.296164999	0	1.936284579	0	2.250456535	3.595170935	0	0	2.16305962	0.989804233	1.404007411	1.618801249	3.662047676	2.392406989	4.093368383	0	4.00497602	5.361807207	0
AF075036	0	0	0	0	2.070071732	0	0	0	0	0	0	0	0	0	0	0	0	0	0	0	0	0	0	0	0	0	0	0	0	0	0	0	0	0	0	0	0	0	0	0	0	0	0	0
AF075059	5.871334991	5.085005299	4.662226913	6.368885425	5.42024367	5.844211441	5.410178716	5.360631492	5.814138303	5.946954296	5.335970378	5.44366669	6.415070074	6.572285905	5.482179818	7.007764224	7.629265157	7.1246032	6.192857651	6.5120099	6.571704541	6.630238419	6.459821905	6.186256882	6.052395185	6.531726479	5.958655644	6.040892603	4.910727785	5.805307571	5.843704551	6.038480554	6.6998734	6.318293013	6.25074693	7.050945804	5.72721554	6.439039548	4.637975631	6.176546586	5.448250143	6.502788533	6.197463297	4.759301634
AF075112	1.994364834	1.302440857	1.247379928	1.320199281	-0.651220428	-0.651220428	0	0	0	0	0	0	0	0	0	0	1.259845015	0	1.904381675	0	1.347813425	0	0	0	0	0	0	2.068311797	0	0	0	0	0	0	0	0	0	0	0	0	0	0	0	0
AF079515	11.61132824	8.502806323	8.666733111	9.589578266	10.15139391	9.93595274	8.62350631	8.305579538	9.75482123	9.076152912	10.00215548	9.420155812	8.732211548	8.804642067	9.703874674	9.279582121	9.664128632	9.754151342	9.828284521	10.36528063	10.38047699	10.2375033	10.44023887	8.824706449	8.310505295	8.582333519	8.65876534	9.407987876	10.81200358	10.34537385	9.953627174	9.038474628	9.564598862	9.514314874	10.46251827	9.699416111	10.63920605	10.04844739	10.8012889	8.905704057	8.646476443	10.93834669	9.609689995	9.221511901
AF085962	0	0	0	0	0	0	0	0	0	0	1.018311105	0	0	0	0	0	0	0	0	0	0	0	0	0	0	2.182636053	1.460925151	0	0	0	0	0	0	0	0	0	0	0	0	0	0	0	0	0
AF085995	4.240805743	3.854611754	3.643770951	4.951406876	3.957351673	5.710610132	5.605659337	5.485579975	5.036248578	5.649646991	3.734065351	5.851149407	4.592240978	4.751647959	4.045541392	4.389709427	5.047804604	5.339653027	5.488506898	4.863269903	4.59567732	3.904519964	4.796271423	6.082744379	5.544639884	6.054994425	6.152060386	5.366636049	4.392042653	2.620211662	3.863106333	4.750495381	4.565337429	4.691947514	5.326380252	4.918117484	5.060153746	4.455095546	4.267006376	6.043874398	5.292751623	4.4959224	5.027198141	5.15629323
AF086102	1.317421724	2.103113383	0.590226736	1.997838659	2.966406083	2.371366151	1.993075805	2.249352304	1.217597937	2.837970915	2.615353154	2.738249066	1.959834467	2.629447087	2.52938862	0	0	1.367247386	3.206401402	1.984982964	3.740073289	3.366939711	1.315041709	1.416542031	0	3.300058915	3.002053209	3.499381709	2.746988393	1.837620912	2.958991531	0	1.093416067	2.678434715	1.358928018	2.027614756	2.082786354	3.178161641	1.851024161	1.370044872	1.898600356	0	1.448955808	0
AF086125	0	1.185539244	-0.099437715	0	2.63112344	-0.099437715	0	0	1.217597937	0	0	0	0	0	0	1.413326534	0	1.367247386	1.904381675	0	0	1.352091332	0	0	0	0	0	-0.099437715	0	1.837620912	0	1.659845671	2.137949557	1.660218488	1.358928018	1.344062024	2.082786354	0	0	0	1.241386551	0	1.448955808	0
AF086126	7.879307382	8.137759321	6.826292642	8.106096639	7.445820726	6.902116894	8.243408857	7.867607349	7.660667331	7.792729934	7.156009201	7.866910859	8.094176869	8.433379182	7.526048637	8.469079873	8.087115116	7.855296581	7.856282487	8.384164279	8.332149135	8.291915152	8.041985015	8.177906149	8.309467081	8.390834753	8.536467726	7.673371492	7.846635816	7.832275968	7.856973438	6.986401106	7.415938136	8.228874019	7.787289468	7.793992642	7.866928779	7.957966548	6.802189846	8.107737269	8.103273494	7.745880071	7.957353128	6.818072753
AF086132	7.393405583	6.902600498	6.759809619	6.157029183	4.967361921	4.776319037	6.321792355	6.659998124	6.283261167	7.191239255	7.437059483	5.79329668	5.767342501	5.771045067	6.791621389	6.6070839	5.994613806	5.968352866	6.600239239	6.898972499	6.501839091	6.817661349	6.292431198	6.456335558	6.119262738	6.33353139	6.441111114	6.706590034	4.885853283	6.241303253	6.58287557	6.992653926	6.851904815	6.338849089	7.771670284	6.544099787	6.662826782	6.377221011	6.682220941	5.972845556	6.919513737	6.311301884	6.561106225	6.238827078
AF086154	4.350401212	3.224296779	2.539957249	3.997297817	2.577725445	1.320887767	1.993075805	0	1.868364277	2.229613236	5.357422087	1.708867067	1.959834467	0	3.398697782	6.245225061	2.374093664	4.070199387	2.974292618	4.228932508	3.360583981	3.366939711	2.450032921	2.117328726	1.39578746	0	2.171750221	1.708630015	3.258475904	2.894430416	2.958991531	2.902938289	3.751855228	1.056806807	0	4.282722306	3.623733545	2.07745218	0	3.773815812	3.39914311	0	0	0
AF086165	6.887968671	8.237604643	8.434350456	5.197849386	7.142598688	6.212854679	6.291916737	6.251605348	5.791873721	5.587159426	5.513911061	3.566329498	6.110456908	6.395094424	7.628608664	7.178515464	6.884023594	7.587773074	7.24650766	5.101952368	5.195708385	5.342745308	4.201307127	5.746522733	6.563599095	4.9426183	6.46621188	6.799994191	6.928422564	5.081496446	5.210767428	7.143413519	7.734986052	7.640779792	6.837497151	6.990607468	4.038865731	6.313218974	7.012305852	7.1714643	6.795656544	5.309524403	4.677213646	7.524745985
AF086184	3.992952597	4.017364363	3.065041453	3.520930329	5.761990687	6.451164908	3.313615064	3.287021743	2.655893884	4.187481461	5.590216731	1.093911708	3.47451482	3.712053378	3.820331308	4.27042175	2.717824577	3.591972787	4.604048539	3.303888803	3.360583981	3.746587212	3.989225528	3.843540987	3.431345923	4.22489809	4.211672923	3.979806338	4.181057158	4.249400548	4.414636652	6.535938733	6.287204566	3.422622883	3.579495955	4.282722306	3.960058183	5.475028474	5.583041077	4.074493494	3.199364361	5.016370131	4.050583038	3.510763637
AF086203	1.181657732	1.621947603	0.336970644	1.320199281	2.270002635	0.336970644	1.3163914	3.089055162	1.868364277	2.565623914	2.351115335	2.138670364	3.275747744	3.510084517	2.12997149	3.660442881	3.227772005	1.367247386	1.904381675	3.50525956	2.84419335	3.131605241	2.797507136	3.66518167	2.911746313	3.700439718	3.525704369	1.854093816	1.947318874	3.124758904	1.89154397	1.659845671	1.708219775	1.660218488	0	3.35283181	2.082786354	1.384218917	1.05806583	2.059899338	1.898600356	2.782611783	1.448955808	1.450523581
AF086219	0	0	0	0	0	0	0	0	0	0	0	0	0	0	0	0	0	0	0	0	0	0	0	0	0	0	0	0	0	0	0	0	0	0	0	0	0	0	0	0	0	0	0	0
AF086258	4.122195244	2.661764135	3.306634047	3.08491975	1.176095621	1.03687186	1.3163914	3.089055162	2.931297162	3.066978577	6.035831077	1.708867067	0	2.156588189	0	1.413326534	2.995213266	1.367247386	1.904381675	1.309926997	3.125370639	3.366939711	3.847281107	2.586968194	1.39578746	3.300058915	1.460925151	-0.092509063	0	3.794000599	0	3.268929708	1.093416067	0	0	3.73435274	3.420716548	0	0	0	0	5.398035098	3.50850761	2.632085924
AF086285	6.451998819	5.749863163	6.221010135	6.406542373	6.814227909	6.194748089	4.945255625	4.631088252	4.635792332	5.043550691	6.650735798	7.134898226	5.605490223	5.349570799	5.804585419	6.702344099	6.227261806	5.814864642	5.906527732	6.170043561	6.790687453	6.115283876	6.086704924	5.809718482	5.205121519	5.709495599	5.306067682	6.633292443	7.017317535	4.51606001	5.855908467	5.195235337	5.636706815	4.691947514	5.381580185	5.817404094	5.721917676	6.166985768	5.178000926	7.166220788	6.632653075	5.398035098	5.467690158	5.774134438
AF086288	2.453283072	1.41511355	2.478586997	3.520930329	0.130136592	0.130136592	1.993075805	1.170927778	2.655893884	2.229613236	1.609326023	2.138670364	1.959834467	3.50789306	3.937326412	1.413326534	2.717824577	2.520883961	1.245947149	1.984982964	0	3.131605241	1.99138687	2.586968194	2.091748146	2.657579304	2.171750221	0.130136592	2.746988393	3.124758904	1.89154397	3.910624925	2.468621734	0	2.509654215	2.027614756	2.082786354	0	1.851024161	2.059899338	1.898600356	1.565754626	3.50850761	2.159029908
AF086303	1.317421724	0.562402113	-0.722574846	1.997838659	1.210457145	6.152585314	0	0	2.655893884	6.704903829	3.618357304	2.738249066	0	0	2.52938862	4.787437484	6.77855831	7.815886592	8.076075112	5.247253409	6.202167956	5.370628049	5.138576558	2.586968194	1.39578746	0	0	1.99695738	0	0	1.89154397	4.010671588	4.341585637	0	2.85992601	2.027614756	3.801674355	5.71506393	0	0	0	0	0	0
AF086346	0	1.929785604	-0.964892802	0	-0.964892802	-0.964892802	0	0	0	0	0	0	0	0	0	0	0	0	0	0	0	0	0	0	0	0	0	-0.964892802	0	0	0	2.000778783	0	0	0	0	0	0	0	0	0	0	0	0
AF086351	3.566610306	3.596178586	4.24121531	3.545184147	3.950707323	4.771971844	3.581293494	3.950054906	3.802300007	3.478677581	3.415610249	3.611219982	3.86343434	4.780074976	3.865914091	3.883346587	3.679548805	4.079665924	3.925765044	3.574968532	4.703993707	5.076770957	4.797043868	3.693382236	2.575122775	2.759136975	3.066862728	4.325907786	3.818816147	3.9890376	3.438088527	4.363089315	4.443582597	4.268153189	5.673752813	2.520810638	3.997078972	3.208636882	2.671650622	3.393514545	3.007117163	1.565754626	3.737215174	4.653997661
AF086476	4.240805743	3.97737732	4.212071187	4.456680258	3.164779552	3.180714999	4.545743572	4.394036042	3.961763206	4.678102821	3.202319116	3.869302949	3.650844232	4.04994994	3.028552274	2.936218429	3.603786686	3.153626067	3.206401402	3.681934901	3.360583981	3.904519964	4.716860281	3.224541272	3.431345923	4.475015994	4.252047603	4.213436629	3.635323279	4.51606001	3.565753574	4.010671588	3.976292968	3.422622883	3.141551507	4.282722306	4.748996114	4.096182528	2.29611755	4.630626263	3.872096374	3.673775567	4.75229672	3.510763637
AF088041	10.1340845	10.88010548	10.76132146	10.5538362	10.93680569	10.47935157	10.36908383	10.49797046	10.59321445	10.55502066	10.70276328	10.37304434	10.68425456	10.45035596	10.27314742	10.4342352	10.62760129	10.57069954	10.54085619	10.2903495	10.25070217	10.38513451	10.35666484	10.66323288	10.38392448	10.77710981	10.53546026	10.4931421	10.19752519	10.41313882	10.0225579	10.49063649	10.60842247	10.81932568	10.00018299	10.46370182	10.6974006	10.29734643	9.826446978	9.475248461	10.01373682	10.41127566	10.37389999	10.36505979
AF090102	4.875380098	4.853925049	4.031868432	3.520930329	4.751921514	4.589846906	3.079313272	2.249352304	3.162460014	3.860992756	3.492553576	4.342472305	4.306417349	4.443046441	1.75985244	4.390853865	4.148641443	4.070199387	3.406291047	2.443041615	3.740073289	3.746587212	3.077324395	5.851613491	5.384845359	5.757485889	5.42855652	5.812710902	3.93384243	7.954913582	8.4313336	3.422128356	3.159711189	2.270331482	0	3.11989639	3.623733545	5.62378432	2.629717567	7.45389998	4.000614933	3.673775567	2.63001199	2.159029908
AF090939	6.61460989	6.797045689	5.583474221	6.662481836	6.275634325	6.354416972	6.568286221	6.385487192	7.223676333	6.152012271	5.590216731	4.495431718	7.126480682	6.889864442	6.005530763	7.636314405	6.518149693	6.862003172	7.371637734	6.645477244	6.770409494	6.714779664	6.398031074	6.428643293	6.719793577	7.173555539	7.0107567	6.60398444	7.224404224	6.884184706	6.603127688	6.016026075	6.200895826	7.528686401	6.961515364	7.817898424	7.163849119	6.134285765	4.533829712	7.359599912	6.084246452	5.526301428	6.711580645	5.008778184
AF097494	7.211894285	6.938457114	6.5573834	7.106707894	4.739976982	5.311071931	7.858171445	8.435123907	7.056889702	8.711442338	7.643168701	7.558350161	7.0973928	6.909712624	6.896928425	5.837352872	5.602089275	7.054150991	6.190691807	8.393650659	6.903735232	8.790234228	8.714255741	4.416203648	7.519347648	7.010633309	6.512649588	2.942272434	5.766766175	6.449612024	4.179166776	4.326283874	5.390680786	4.231286401	6.500332279	6.668242571	5.312442424	5.980153379	6.766699502	6.605183053	8.167866485	8.707426519	5.832977591	7.653139978
AF113016	8.657836027	4.544186959	3.492957834	7.435925974	2.753478971	2.725217608	9.637933477	8.180463124	7.103665098	7.227214667	7.937109144	7.000746454	8.083379406	7.53942772	5.335550246	7.536435028	8.787005473	8.657652873	9.209991475	8.414628949	7.955601728	7.088473068	8.013688228	7.617104074	7.950290673	7.885075424	7.816117058	3.486708329	6.952247081	8.834893335	7.533733252	2.677974528	3.868434131	5.501222546	7.225639304	7.02510275	7.009343983	6.404901587	6.44376483	7.084349358	7.654963212	6.739543621	6.972318999	4.844443679
AF116693	6.387633909	7.115179533	6.203025007	6.018974722	7.209976877	6.139346732	5.960496227	5.734107619	5.395974622	5.936850942	5.403242592	5.668520708	7.161998325	7.758255653	6.038120158	6.487541181	5.306096655	5.573952237	5.615032911	6.213255239	5.20359459	6.038634374	6.378552909	5.794611137	6.092610579	6.54135365	6.465925832	6.749644399	6.642333442	5.986380006	6.796330929	5.965310579	6.254369853	5.70079485	5.954596821	7.146950584	6.959758153	5.759483513	5.529071626	7.013564895	5.891820995	6.937340072	7.466787416	6.764346663
AF119889	3.511045007	2.969194031	-1.56496348	5.586041958	-1.56496348	1.187001914	2.720079254	0	4.188455871	4.846078003	3.902815094	3.528532711	4.632301841	5.386420519	2.455984317	0	4.633517141	0	4.837915563	3.800019169	1.802346146	3.000579547	2.95806932	3.760674137	0	3.181229232	0	-1.56496348	0	0	0	0	3.439969836	3.415337007	0	2.911476813	4.414380784	5.133657234	0	0	0	3.188359377	4.814823593	0
AF119915	2.157661903	0	0	1.997838659	0	0	0	0	0	0	0	1.093911708	0	0	0	0	0	0	0	0	0	0	0	0	1.39578746	0	0	0	0	1.193519874	0	0	0	0	0	0	0	2.374843487	0	0	0	0	0	0
AF131837	10.31666797	9.055735815	8.795060404	7.235541339	9.72095142	10.10909823	6.873481936	8.487628775	7.613693755	8.143007025	9.56382102	9.178757335	9.751998681	8.379485949	4.240296111	6.276520417	7.676847211	7.449360567	7.937558489	5.761669246	6.042227331	7.168515293	6.925236514	7.653446226	8.465017039	8.534931206	8.32201107	6.781539635	5.018913953	8.083698133	8.408500063	6.175410787	6.536623875	1.660218488	7.148172203	8.636522885	8.826784999	5.249332964	6.626199238	7.466882	4.67562495	8.409967431	9.119883503	6.954756147
AF143870	0	0	0	0	0	0	0	0	0	0	0	0	0	0	0	0	0	0	0	0	0	0	0	0	0	0	0	0	0	0	0	0	0	0	0	0	0	0	0	0	0	0	0	0
AF143871	3.516698836	2.012348998	3.026092888	5.084665195	3.500302728	3.60574709	1.993075805	1.808644079	4.188455871	2.837970915	4.426997806	1.093911708	0	3.50789306	3.553342906	2.582680762	2.374093664	2.871669278	1.904381675	3.839315618	4.398376977	2.850254674	3.077324395	0	3.19481308	3.538472239	0	2.298817238	6.059639633	3.323327514	2.340699369	2.083976074	1.093416067	2.90341078	3.141551507	2.027614756	3.801674355	4.225997141	0	5.226896866	4.512739116	1.565754626	2.985576065	2.987737217
AF157115	5.607345218	5.895459024	5.001569843	6.126441728	3.63267105	4.341804785	5.649155357	5.012975833	6.44828224	6.819316868	6.081990541	6.247555963	6.633226242	6.951634606	5.950916004	6.813202745	6.205068975	5.931484403	5.768129856	5.503943318	5.74833241	5.663635309	5.954473299	6.545412532	5.271820959	6.454927053	6.221483338	6.661909141	5.996492108	6.292422737	6.238792079	4.750495381	4.825697956	5.916899514	5.276575882	6.790787628	5.848855861	6.324568295	4.361537796	7.718279115	6.592426443	5.586397073	6.666589526	5.008778184
AF161365	0	-0.132371207	-0.132371207	0	-0.132371207	-0.132371207	0	0	1.217597937	1.157061456	0	0	0	0	0	0	0	1.367247386	0	0	0	0	0	0	1.39578746	1.469839885	1.460925151	-0.132371207	0	0	0	0	0	0	0	0	0	0	0	0	0	2.298847766	0	4.658954696
AF161426	6.609768638	5.93170616	6.129675856	6.256992545	6.204754647	5.209376216	4.85674965	5.198972034	5.852375949	7.70734283	5.316795662	5.213363914	5.874634946	6.334864024	7.347502451	5.031502144	6.544686964	6.814196441	5.60571576	7.038626831	7.977791696	7.165241363	7.512481816	5.525393352	5.074320475	5.121968958	3.610963354	6.153005748	4.403771834	6.424970827	6.073286922	5.841175436	7.089746215	7.063278111	6.172775714	6.185126746	6.651492964	5.88350906	5.270080561	5.674665135	4.881274664	5.527528203	5.364838972	5.200481227
AF161442	0	-0.30125784	-0.30125784	2.457073631	-0.30125784	0.828123084	2.799438838	0	1.868364277	1.157061456	0	2.138670364	1.289885626	2.156588189	1.133114618	0	0	0	0	0	0	2.037606529	0	0	1.39578746	0	1.460925151	-0.30125784	0	1.837620912	1.23582535	0	0	0	1.358928018	0	0	2.895539916	0	2.059899338	1.241386551	3.433175168	2.63001199	3.510763637
AF188711	0	0	0	0	0	0	0	2.627951561	3.099148674	0	0	2.549852921	0	4.349464941	2.812755522	0	0	0	0	0	0	0	0	0	0	0	0	0	0	0	0	0	0	0	0	0	0	0	0	2.945541224	0	0	2.490410235	0
AF198444	8.85779795	8.753140905	8.047613836	9.556517527	6.822490817	7.242978213	8.3583342	8.647638528	8.349118213	7.82062842	7.238272456	7.653281182	8.74897808	8.565816646	7.25010052	8.113182016	8.982058786	8.673648185	8.032448277	8.467255842	8.200869777	8.221609449	8.113184028	8.350168106	8.10292832	8.482923937	8.106988936	8.283067908	8.193202635	8.586711852	7.717915657	6.98590954	7.678857598	8.199696465	8.537464513	8.267467888	8.414996463	8.015480145	7.176298324	8.533733878	7.053712937	8.749826463	8.780043034	7.950143068
AF216583	1.317421724	-0.302072618	-0.302072618	1.320199281	-0.302072618	-0.302072618	0	0	1.217597937	0	0	0	0	0	0	0	0	1.367247386	0	0	2.494615822	0	0	0	0	0	0	1.215050554	0	0	0	0	0	1.660218488	0	0	0	1.384218917	0	1.370044872	1.241386551	0	0	0
AF258550	3.140638791	4.937279401	5.913740068	5.291811752	5.433143111	4.372816581	3.515128094	3.75655841	5.036831264	4.834307405	3.618357304	4.366475864	4.17639657	4.655932457	4.241206731	4.091939526	4.872066285	5.288671123	5.289860771	3.191577601	3.245416736	4.327985304	3.878269918	4.95419631	4.356001306	4.753941473	4.467398372	4.986110354	4.401823581	4.94106661	4.899725046	3.560609324	5.103442449	3.21506804	3.987955626	4.931272902	5.043261817	2.543723003	3.340058983	5.098649436	3.216405103	5.696839129	4.842056665	4.05441271
AF258560	5.909799316	5.537258492	5.067622252	6.556104457	4.81474757	4.627159907	5.270098833	5.521794501	5.204395709	6.194792527	4.793687504	5.966361751	6.487723883	6.403665511	5.038853528	5.886456743	6.300057333	5.991463635	5.619870251	4.976737812	5.490159786	5.942827923	5.541188827	5.822117253	5.422099073	5.35193597	5.258635188	4.752448137	5.862663696	5.828366443	5.152594874	4.268444741	4.747477525	5.449373941	5.204930807	5.508212196	4.420934528	6.318177094	4.48090208	7.062792381	6.067322464	6.565344961	6.443000874	5.261720241
AF268386	12.07213473	11.92941943	11.95464505	11.99812168	10.29027911	9.093547756	12.79509436	12.19570673	11.78642351	11.49456278	11.52270741	10.04298505	10.92314282	12.27781301	11.55844925	11.64606928	9.595563105	10.23834625	9.864825146	11.24936946	10.97508087	11.89442359	11.82475516	9.103940147	11.23216169	9.872341192	9.404288945	10.7825746	11.51759184	11.19601556	10.74991448	10.08091535	10.41941325	9.237973874	11.23636142	11.09501648	10.52818856	11.80862291	9.637179822	10.12296333	10.72043325	11.84953334	11.85800924	13.41665935
AF279775	3.912319761	5.301826232	4.508585727	4.208285475	3.938509134	3.188860509	4.384205711	4.569304312	4.805423447	4.226870334	3.357612268	3.34581106	4.384353312	4.862142243	4.729284091	5.167930346	3.97270547	3.660263505	4.207580118	4.867662564	4.331298723	4.717591547	3.972911427	4.218214501	5.173516152	5.341267885	5.012158112	5.748103898	4.017651209	2.433462744	2.62683928	3.965510053	3.862823581	3.949974445	5.557276419	4.992522112	5.179619266	4.040799275	3.450856373	4.24937081	4.221372812	2.512170075	4.841186156	3.182075132
AF279780	5.182117354	5.801773305	4.714697082	0	6.508083475	1.35987969	6.179525705	6.472849665	5.684040501	6.695517693	6.101299052	0	0	0	6.987355601	7.377522524	6.303118377	6.30481897	6.533230912	6.712944107	7.298253545	6.689607856	6.523981934	7.890327724	8.222473846	8.571165333	8.201249848	6.881896871	1.947318874	2.601976155	3.732410888	2.083976074	1.313397237	5.849030445	6.709377801	6.246641791	7.276094283	7.740239739	7.861891651	0	7.947027911	0	2.16269622	0
AF279782	5.957000896	6.633127619	5.457761582	5.954265977	6.40769001	5.699879395	6.191637857	5.967559927	6.050330689	6.125823307	5.569803122	5.830013331	6.355211041	6.473552015	6.042828185	8.070966946	6.303373171	6.224192225	6.430286191	6.12824605	6.132061918	6.508309066	5.868528622	6.675986477	7.17320636	7.094112728	6.926159541	8.170151406	6.027148041	5.57423864	5.852190433	5.631526725	5.077033675	5.979003222	6.890599687	6.666713943	6.497238225	6.656830715	4.163746427	6.959845827	6.102407215	6.842198762	6.791489643	5.267573756
AF283776	10.44266718	9.971906076	9.649694907	9.945487644	10.36619152	10.6856426	10.38576573	10.31224545	9.968410292	9.967243987	9.734793685	9.902978591	9.916354104	10.01075246	10.01126396	9.365772089	8.692898752	9.337910728	9.733829019	10.18636336	10.10893751	10.37068949	10.31606599	9.261361124	9.899844791	9.603609935	9.932711631	9.605456053	9.640215034	9.662822028	9.887071303	9.809492091	9.851596792	9.303570745	10.12516281	9.651367068	9.840248309	9.981084641	10.39488885	10.21106875	10.69501341	10.15226884	9.789669016	9.934358345
AF289551	8.378086112	8.62997721	7.888626044	9.023148425	8.392986392	7.610485904	7.598101192	7.416690533	8.467788461	9.777547031	7.805603035	9.185744564	8.934389689	8.522510144	8.256768837	8.005887491	10.09480651	9.639585035	9.218055731	9.019557831	8.878229865	8.53348509	8.58894882	8.41940805	7.860585751	8.097892289	8.10441844	8.114536974	8.47648743	8.238411257	7.688742385	9.456334455	9.481048869	9.411025711	8.085560771	8.948769077	9.31790284	8.687903903	8.126236681	8.315562269	7.363910638	8.226215578	9.115210191	5.538408259
AF339801	0	0	0	0	0	0	0	0	0	0	0	0	0	0	0	0	0	0	0	0	0	0	0	0	0	0	0	0	0	0	0	0	0	0	0	0	0	0	0	0	0	0	0	0
AF339817	10.71785225	11.12693534	10.39986075	9.930073336	11.92620986	11.22293577	9.928143609	9.356602087	10.27044255	10.76406608	10.40376934	10.67879752	11.12989902	10.37623321	10.38675509	10.12570943	9.884494127	9.918578317	10.02006157	9.677829082	9.818532109	9.405203482	9.439731961	11.48554963	11.07739623	11.45809352	11.38948901	10.11156707	11.45729768	9.261295555	9.60271174	9.227067491	9.330596813	11.49025773	10.25277461	11.80686966	10.62153329	9.553442253	9.359314326	10.98458208	9.909047858	10.29614975	10.68811113	7.960619543
AF379632	4.109779707	-1.205470139	-1.205470139	0	1.007396007	-1.205470139	3.21053679	3.145238734	3.688242938	4.491909487	2.863213695	0	0	0	0	0	0	0	0	0	0	3.256411908	4.654295047	0	0	0	3.237441454	-1.205470139	3.712800818	0	4.192059656	1.303741305	0	3.030925336	0	0	0	2.495101888	0	0	0	0	0	3.810721032
AF380582	6.883964223	7.071460587	3.745959286	7.761571138	5.631945081	5.484408816	6.997130458	6.584868455	6.968335192	6.517142131	4.640172737	6.33307691	7.162871521	7.046596785	5.993151197	6.59472164	7.593978362	6.861807228	7.30249006	6.885497833	7.424826113	5.960923377	7.328247494	5.246468997	6.404620684	7.588349812	5.871930877	7.004741727	0	6.523329018	6.652548061	5.346489801	6.191078804	7.653453463	7.436349868	7.287569168	7.163686311	5.239527429	5.404047985	8.194897307	7.493634316	7.159336461	7.313291051	6.394642311
AF387615	0	0	0	0	0	0	0	0	0	0	0	0	0	0	0	0	0	0	0	0	0	0	0	0	0	0	0	0	0	0	0	0	0	0	0	0	0	0	0	0	0	0	0	0
AF397448	0	0	0	0	0	0	0	0	0	0	0	0	0	0	0	0	0	0	0	0	0	0	0	0	0	0	0	0	0	0	0	0	0	0	1.358928018	0	0	0	0	0	0	0	0	0
AF401214	6.942894257	7.429808077	6.529346565	7.552220404	5.291365678	6.633570148	6.395926056	6.620905663	6.540331288	6.755874179	6.137056941	6.487531568	6.536151746	7.232933804	6.905713694	8.158066903	8.041869131	7.713300994	7.514856081	6.97541556	6.974933671	6.902125763	6.336665947	7.010629673	6.698877416	7.508566079	6.919072216	7.105993605	6.700946453	6.828579824	7.345569699	6.992531582	6.809660596	8.155339727	6.486550219	7.081424106	7.047962132	5.972774037	4.811446916	7.003443294	6.391637763	6.513353195	6.948468281	1.935424939
AF420437	9.538054648	9.016295135	7.664910735	9.734765387	7.796308796	8.074766721	8.906733576	8.906021376	9.066933479	9.038413693	8.389120741	7.711836135	9.255199167	9.340001341	8.832096957	9.33071928	9.767129419	9.327412519	9.449058044	8.962391245	8.505760956	8.996061556	8.905557133	8.933631549	9.382361328	8.804359499	9.067279983	9.479418843	7.861065547	8.654590504	8.529623563	8.597654405	8.324440808	9.717247566	9.271123231	9.692859914	9.585460919	8.973388885	7.922690027	10.34454387	9.7591661	9.182298943	9.816684735	8.042559119
AF452719	0	3.907109272	3.142942894	1.997838659	1.798162044	0.541324365	0	0	1.217597937	0	0	0	0	1.448528869	1.75985244	2.113371125	0	0	0	4.228932508	3.360583981	3.5692157	2.797507136	1.416542031	2.559238276	3.014292088	2.171750221	2.131475668	1.947318874	2.281342771	1.89154397	1.659845671	1.093416067	2.084392852	1.358928018	0	2.082786354	2.07745218	2.29611755	1.370044872	1.898600356	2.782611783	1.448955808	0
AF520792	6.856732391	7.241000928	6.638765391	6.785046163	5.714376638	6.25740367	6.909700176	6.979070108	6.724128514	6.403299515	5.843105748	7.475612875	6.985529386	6.825330774	6.791621389	7.510346069	5.597525356	6.508545809	6.640468115	6.645477244	6.961401708	6.714779664	6.716533694	7.2722968	7.372982198	7.818765968	7.758891768	6.958017539	6.848783934	6.216546798	7.092926715	6.694765896	6.879951324	7.485854415	7.435828376	7.450118809	7.701270008	6.404901587	5.178000926	7.466882	7.302771378	6.739543621	6.507245962	7.051982788
AF520793	4.547391129	4.68524165	4.099474125	5.019574083	3.33964192	2.970908553	5.312920144	4.556316607	3.833489116	3.733384094	3.734065351	4.759899416	5.097484143	4.553412609	4.49055175	5.098879343	2.717824577	3.389384121	4.431364327	4.440291753	4.848732711	4.405083506	4.54358426	4.876793642	5.733416274	5.185796394	5.486109674	4.533191056	4.739261829	3.922017733	3.991568552	4.427496125	3.625021268	4.566009007	4.702608989	5.511622257	4.83329951	4.557304909	2.91052254	4.804330489	5.292751623	3.87992739	5.006381895	3.510763637
AF532840	0	0.176854016	0.176854016	0	0.176854016	0.176854016	0	0	0	0	0	0	0	0	0	0	1.85680099	1.367247386	1.124128405	0	0	0	0	0	1.39578746	0	0	0.176854016	0	0	0	0	0	0	0	0	1.388532865	0	0	0	0	0	0	0
AFAP1	11.59053648	11.81291646	12.13513488	11.24534277	10.26374942	10.27375683	10.52214806	11.10000029	11.1258153	11.5747061	12.00828651	11.23796198	11.20065415	10.82440368	10.91215158	10.64202079	10.87089453	10.60609233	10.48768154	10.61703269	11.16180981	11.34366677	11.23495283	10.57636762	9.760273595	10.20211299	10.02297679	9.271191085	9.833279619	10.83963233	10.0078217	10.20357527	11.18809398	11.39334825	8.49560484	11.41335788	10.95479157	10.19040723	10.4199286	10.7525874	9.945433856	11.80675511	11.80039193	11.02284401
AFAP1-AS1	2.70842432	1.464682915	2.023282545	9.69378428	-0.944122631	0.185258292	0	1.808644079	4.676745447	2.837970915	2.462681622	10.74517484	3.040091719	8.901728838	6.772851918	2.582680762	3.888259238	3.826919929	3.208543806	3.10244942	2.032284738	2.037606529	4.393339379	2.309349185	0	2.182636053	1.460925151	7.578862471	5.041614029	3.323327514	7.203175003	2.911246374	2.468621734	6.638401007	2.046103514	2.838871846	3.799999335	8.975605709	7.773016671	9.502329063	10.74230254	3.87992739	5.41015422	9.311304272
AFAP1L1	9.245194809	8.726346624	8.391540688	9.611831016	9.646192987	7.250692149	9.794094628	8.180463124	8.893489302	8.342062282	9.00498777	8.247532859	8.349367528	9.137045439	8.022089683	8.614429784	8.055244613	8.124333689	8.414440195	8.639988172	8.132845082	8.915539916	8.72662365	7.854041035	8.210764686	7.638291735	7.159499923	8.692316101	7.499558971	9.288275102	9.235275286	7.838332686	8.081303778	7.943880779	9.409785986	9.341567821	8.17505492	9.813086651	6.80505227	10.48229659	8.480066921	9.734337399	10.24737319	9.634351992
AFAP1L2	11.28796652	10.66621058	10.8402136	10.17765079	10.48335956	12.2768425	10.58928412	8.790518752	9.923822543	12.06472778	10.66754711	9.144635253	9.989956359	10.33626566	12.36312264	11.06917198	9.674014934	9.109420145	9.186408088	10.15862463	10.23452775	10.32949841	10.28198521	12.66737185	12.05621391	12.53515708	11.93289824	11.60219921	11.75310742	9.768791648	9.014902371	9.946849447	9.884848876	10.98868841	11.56246863	10.29700542	9.969556502	10.38538136	10.63863532	7.936973855	8.090043802	11.11894519	11.00951628	10.39059664
AFF1	11.94358599	12.40142455	12.18127437	12.43563829	11.77623683	10.40722333	12.67316276	12.41079725	12.50458792	12.11599916	12.31431503	12.65963584	12.46251853	12.76444822	11.68319563	11.61732941	12.09912815	12.02310889	11.98845726	12.38694822	12.44349257	12.57724449	12.49220043	12.10438162	12.03838141	12.02308272	11.87550136	11.71525428	12.04892806	11.86883315	11.73408221	12.56566655	13.04086319	13.03086762	12.50276295	12.18849058	12.04559622	12.05773944	11.37944121	12.37216527	12.73141252	12.11357515	12.22939474	12.73300905
AFF2	7.230936203	6.283413272	7.052156255	6.968684036	4.576818274	2.459108375	6.545447793	8.149003061	8.410881745	10.12335174	5.990009267	10.79391973	7.996248968	9.35843843	8.616211065	10.3500427	6.623940144	6.203001934	6.203638362	6.170043561	6.686321303	6.714779664	6.148537109	9.063998207	8.764644338	8.471603285	8.376291875	7.709374611	7.587892203	9.067256552	8.933270951	5.53469574	6.687072118	6.664908589	4.057402811	7.512233268	5.888802348	8.919136809	8.944054387	4.720091103	8.068210062	5.181333773	6.202894881	9.746297225
AFF3	8.432188718	8.586270367	8.354450611	8.689391239	7.037807782	6.877737993	9.687069677	7.859544505	9.091085077	8.215184987	7.236899908	8.217438938	8.28016732	10.95839094	9.018150373	8.482226254	8.475026753	8.159831491	8.133087582	8.994671434	9.394700913	9.268844025	9.235358946	8.178903812	8.981015466	8.066327365	7.471058904	8.418473989	9.996245788	8.405548279	9.14173717	6.558428978	7.78360335	8.570301169	7.584739061	8.427151371	7.14401468	9.49909804	6.466276578	8.80256501	8.866781334	8.92360043	8.641157975	10.84847456
AFF4	13.34099259	13.43734899	13.17773233	13.3619487	13.09849276	13.10103224	13.25996102	13.50562387	13.04998656	12.74236266	13.63034926	13.3537095	13.25837286	13.34589994	13.25317829	13.59002822	12.68137963	12.88175158	13.0542314	12.85396581	12.96674457	13.07615177	13.0240781	12.90321011	13.15431558	12.99565617	13.21854321	12.71611984	13.28054442	13.02629856	12.93396346	12.5641675	13.05440359	12.61893775	12.90191648	12.93189527	13.55727199	12.93781712	12.4500542	13.30557919	13.75456442	13.33673316	13.41647111	13.18335479
AFG3L1P	8.488717076	8.080852089	7.19948306	8.790304594	7.673163715	6.943051648	8.11473388	8.039962168	8.345653855	8.583320242	8.123882549	7.935174663	8.23278828	9.04525246	8.753420214	9.382912313	9.271661622	8.902339391	8.513291662	9.25858694	9.07917322	8.744271212	8.978659393	8.463060337	8.081975341	8.174837325	8.109921048	8.532495572	8.190383771	8.531979256	8.795874572	8.12362982	8.056818937	8.997937219	8.882839153	8.825062507	8.102506615	8.46528707	7.693105263	8.167565261	7.659253671	8.513427804	8.984423387	7.515483676
AFG3L2	10.53986314	11.05108928	11.2175825	11.02052672	11.77626346	11.75324793	11.23364053	11.51219719	11.34456537	11.71008124	11.70969078	11.56139625	11.18909254	10.81888972	11.90461037	10.83305024	11.42445988	11.5111851	11.58253889	11.00439917	10.94260017	10.60879376	10.63911456	11.56321617	11.39132683	11.64350904	11.52357785	11.37220089	10.98667103	11.74392397	12.62851608	11.75699123	11.72846912	11.93200953	12.65686369	11.74943458	10.56568442	10.90119362	11.46828485	11.76798963	10.88766843	10.9303836	10.83194001	10.22703615
AFM	0	0.106966129	0.106966129	0	0.106966129	0.106966129	3.079313272	0	1.217597937	0	0	0	0	0	0	2.936218429	0	0	0	3.069779438	0	2.037606529	2.450032921	0	2.091748146	1.469839885	0	0.106966129	0	0	0	0	0	0	0	0	0	1.384218917	0	0	0	0	3.712675742	0
AFMID	10.20958527	9.850454174	9.505011986	10.11160425	9.963754896	9.670908945	9.511804052	9.460618637	9.837244729	9.637589491	9.227192957	9.734849987	9.969328291	10.24879296	9.46064405	10.19910184	10.56538362	10.30765405	10.21747574	10.13441113	9.945324225	9.770660623	9.961617644	10.25518821	9.959706533	9.987389792	10.19711653	10.06454075	9.860577077	9.949175581	9.542532742	9.535367761	9.683587456	10.19529381	9.786555972	9.482194037	9.949345104	9.572668193	8.799866268	9.82773902	9.147593654	9.877351069	9.990894029	9.155963886
AFP	3.080830945	1.130300679	1.743924077	0	-0.15467628	-0.15467628	2.4518763	0	0	0	1.018311105	2.469385937	2.41555861	2.984987384	0	1.413326534	0	0	0	0	1.347813425	1.352091332	1.315041709	0	1.39578746	0	1.460925151	-0.15467628	0	0	0	0	1.708219775	0	0	0	2.082786354	0	0	0	2.348450405	2.298847766	3.270606537	3.893806576
AFTPH	11.09478879	11.4552131	11.27054432	10.54594133	11.70360654	12.12806137	11.68729604	11.66902639	11.24957967	11.27365924	11.56974926	12.41566625	11.37797215	11.08432109	11.05817098	11.61273873	11.1810162	11.47240772	11.56304912	11.39437073	11.6041617	11.47853139	11.36273314	11.64972176	11.91708547	11.87798647	12.13138724	11.56354511	11.61014326	12.21695749	12.30177416	11.90651972	12.0277689	11.5366382	10.91715376	11.06408069	11.67561596	11.43353085	11.5968913	12.85985439	12.22277555	10.86970811	10.8550328	10.97022423
AG10	3.343010614	1.466481233	-2.542559048	3.230085172	-2.542559048	-2.542559048	0	0	2.571545202	0	3.752844825	3.010191661	0	0	4.64853134	3.135076461	4.777659977	1.168658257	3.779235217	0	4.393081566	5.195848656	2.606273007	0	0	0	3.002053209	-0.257639117	0	3.217509822	3.303970799	0	0	0	2.634887726	0	3.531860891	0	3.739831208	0	3.770475735	3.258008054	0	0
AGA	8.082621625	8.759380918	8.877026153	8.630119957	7.986928247	8.043091476	8.53954921	8.769984686	8.695522946	8.13039669	8.639926668	7.688936536	7.822943771	8.438206344	8.637247374	8.061565398	7.616607797	7.923066922	8.053905403	8.718081908	8.637103009	8.871592837	8.701058874	7.617104074	7.851850921	7.324558932	8.273801727	8.068820756	7.587892203	8.104087334	7.928214678	9.479260842	9.016827234	8.281013807	8.143077758	8.134603262	7.850333524	8.989384215	9.41272578	8.079024057	8.517392792	8.661160102	8.536216961	9.062818543
AGAP1	10.91580177	10.72651368	10.90405708	10.60259886	11.38429417	11.65546263	10.34666905	9.99933508	10.47379454	10.41349084	11.05594528	10.84464494	11.05735401	10.58064456	10.98105804	10.34945417	11.50351322	11.09501052	11.2719761	11.32712575	11.57010605	11.06392405	11.2735528	11.39275372	10.47523918	10.91466956	10.79350785	11.37817568	11.35875517	11.5181689	11.71966228	10.07082513	10.58083538	10.77850687	11.0508695	11.20258392	11.43962415	10.5586564	10.74219523	11.22426833	10.76409428	10.862131	11.02276136	10.23939568
AGAP11	7.330729667	7.446467516	6.703695759	7.100583658	7.979535937	7.267964486	7.92605167	6.809304325	7.174084632	6.727351983	6.841750824	6.767216356	6.999771955	8.152464206	7.152678123	7.189737435	6.829514874	6.764960658	6.844526039	7.743081665	7.246487404	8.163570435	8.04345049	5.940182441	7.16207503	6.572004275	6.216390929	7.635309198	8.038788297	6.605143999	7.153367463	6.342732281	5.730572185	7.090751008	6.918490009	7.113197129	6.890810275	7.126974585	6.255456417	9.228250799	7.408962498	7.632158621	8.344664503	8.954750957
AGAP2	6.268703211	5.234019497	5.847374856	7.345863347	4.327140692	5.405876073	6.150761307	6.385487192	7.403865611	7.090673688	6.321334118	6.156644216	6.223025174	6.022011582	5.418396074	5.467643243	7.419146285	6.975017099	6.516251259	6.109513875	6.29025914	7.021079787	6.852789572	6.185595232	4.999779343	5.757485889	5.486109674	6.332363284	6.178202489	6.682024788	5.786764093	5.53469574	5.033248182	4.965738774	5.718175077	5.930912	5.256136152	7.760094495	7.488788061	6.111569725	5.994484645	7.337590604	6.269118588	6.615475803
AGAP3	10.57731745	10.51520655	10.9526567	9.71868155	9.85759164	9.795479565	9.577387033	9.834593661	10.22226714	10.55678888	10.49325541	11.76181354	10.69919129	10.08835803	10.2086185	9.704566366	9.909836609	9.680488683	9.376656898	10.37951295	10.19916136	9.993879372	10.30011419	10.47529868	9.622287747	9.998490585	9.546341596	9.822114396	9.642537176	10.26503237	10.32247835	9.445962291	9.600502926	8.863124686	11.08249995	10.77063807	10.11758006	10.25787555	10.50027579	11.144231	10.48650306	10.55445654	10.4873011	10.02485781
AGAP4	5.324302287	8.956756235	7.918130927	5.74951821	7.432251687	7.72554811	7.360239251	7.698415651	7.607431129	7.215919216	4.055657837	7.207459004	7.862180461	7.862164867	7.486179828	8.603426933	8.52498833	8.714207532	8.321860065	7.677771757	7.240602876	7.096189	7.156203492	6.741602037	7.363152208	7.586623941	6.541983977	7.312942233	5.756892503	6.976727171	6.942415317	7.946498962	7.616711364	8.689402345	6.717553073	7.946565819	8.290943384	8.319683028	7.780820975	8.6073948	7.352875946	7.033949675	7.522557776	7.404607599
AGAP5	7.601920534	8.262591214	7.667738584	8.218110013	8.543873097	8.146389324	7.829248426	7.391962703	8.027181878	7.712597537	7.331611456	7.76208757	8.273108355	8.217944103	8.104276603	6.792351746	8.794320695	8.604422945	8.370388432	7.635251238	7.374796332	7.273600696	7.494260349	8.505099096	8.335929446	8.27772971	8.4060438	8.761369669	7.846635816	7.15655004	7.465572599	8.06822693	7.768604446	7.835877264	6.678411408	6.615338501	8.131182682	7.763733585	7.915462626	8.651614641	8.295629572	7.682863286	8.210717683	7.471220653
AGAP6	8.805830583	8.984058253	8.129240256	8.59212129	8.343107101	8.401026811	8.625467671	8.524675323	9.003811667	8.71059542	8.127960803	8.506224064	9.005762449	9.086634305	8.72587258	8.125609362	9.495054971	9.209595805	8.832217169	8.747328999	8.610599393	8.713542283	8.677132345	8.484669939	8.512771069	8.710135923	8.45442636	9.786862097	8.581020445	8.363994945	8.286259694	9.233914681	9.082263718	9.132817901	7.333578833	8.600089958	8.927787549	8.956793498	8.072119499	10.07584357	9.609909385	8.623650488	9.044554839	8.172424259
AGAP7	4.85989497	-0.421861171	2.489091327	4.431879141	0.537330696	2.540382284	3.46148265	5.075356984	5.824974386	0	7.058262042	2.442538386	4.742324041	4.63097736	3.348876014	4.683868455	0.205914211	2.177250266	0	1.837525303	4.732785663	5.333330009	4.29615146	4.280267297	2.582999917	0	1.94753258	7.770840314	4.094447035	4.109032995	2.494325677	3.868579255	3.365747123	2.437897978	2.586842724	3.043877418	3.606587885	0	0	5.943425046	5.000430481	3.404082897	0	5.224086046
AGAP8	8.432313362	7.312142098	6.51397055	8.308761375	8.472847525	8.291585277	8.547674138	8.186053792	8.571867183	7.576888928	7.657089738	7.730760921	8.507416574	8.324902237	8.332156748	8.26507144	7.207017725	7.259382572	6.118755974	7.366917071	7.23439818	7.743351434	7.212438483	8.329951657	8.119186561	8.579599626	8.186048033	9.712253534	8.145244406	7.761473874	7.600934767	8.264599657	8.270319167	7.909872508	5.325817447	7.290124372	7.495971422	7.109079893	7.074193808	8.996910999	8.92231972	7.652542382	8.323783311	6.760200787
AGAP9	10.12041814	10.95400671	9.860291342	10.42263449	10.13293154	9.791562581	10.90158024	10.75218594	11.20024354	10.65895927	9.964666925	9.953788497	11.07663413	11.39341083	9.858025518	11.010027	10.98261476	10.74822333	10.43659017	10.33900993	10.14226279	10.22297475	10.17051751	10.4585367	10.37036919	10.77840427	10.23647019	12.4550665	10.13483468	10.13974661	10.08291111	10.4639811	10.69019401	10.8822785	9.348385297	10.53483949	10.42629869	10.04565855	8.694844788	11.80764005	10.83024497	10.370925	10.77310783	9.405488918
AGBL1	4.636639225	3.52123687	3.609043593	2.804884553	1.811076132	-0.121955859	2.4518763	3.75655841	0	2.837970915	2.615353154	1.093911708	3.47451482	0	0	2.936218429	0	1.367247386	1.245947149	1.309926997	0	2.037606529	0	0	2.559238276	0	1.460925151	1.395167313	2.746988393	5.641251961	6.909942509	0	1.093416067	2.084392852	1.358928018	2.027614756	3.623733545	2.895539916	0	1.370044872	0	2.298847766	1.448955808	0
AGBL2	5.693066217	7.253906725	6.07272214	6.023961805	7.423962217	7.371405711	8.1953629	6.586748212	5.922474619	2.565623914	4.121740029	5.08325938	7.625941057	6.586633859	4.889454956	4.602236183	6.380024762	6.533363565	6.120748097	6.109513875	3.897951544	5.572422059	5.138576558	7.461824454	7.950290673	7.063323488	7.838386382	4.906206833	6.484681422	4.343870417	2.340699369	6.350199366	6.388300455	6.197345861	5.209209265	4.989730238	6.073456988	6.348998929	5.178000926	6.905193879	7.880514817	6.739543621	7.175909933	5.819114064
AGBL3	5.418921592	4.998038428	4.616656701	4.126565378	5.166278534	4.927458804	4.798446266	4.21116038	4.28970806	3.733384094	5.427854224	6.245615884	4.503113392	5.467031621	4.240296111	5.412363223	4.852698174	5.596737352	5.906527732	5.406676741	3.740073289	4.69181923	5.138576558	4.607169738	5.440100266	5.113880433	4.461671338	4.862581258	6.174783788	4.741036192	4.414636652	4.750495381	4.420089119	5.23767636	4.41577813	4.163914093	5.128482409	4.826558722	4.953589422	5.399322788	6.112967465	3.673775567	4.443689238	5.290114302
AGBL4	6.781626831	6.506643147	5.900076662	7.112181956	6.527919467	6.590055965	7.228653114	6.762507814	6.821015448	6.551223281	5.745272153	6.243673192	6.643480874	6.763756394	5.508135135	7.073028338	7.448587213	6.799335338	7.012883147	6.829178538	6.584769743	6.633852273	6.615279309	6.872133989	7.151850476	7.140637515	6.684018671	7.31367434	7.598350416	5.914315742	6.703148723	6.723209417	7.011911808	7.55038328	6.407902717	7.222766965	6.297443127	6.939072852	4.989558253	6.699494085	5.325515607	6.823343016	7.029798282	6.07232048
AGBL5	9.483342897	9.790518053	10.27714461	8.794785501	10.75246753	11.47161155	9.73223815	9.837063441	9.663445382	9.903823625	10.68022644	9.620627441	9.654480823	9.403341733	10.46423381	11.49876792	10.19199526	10.1039776	10.15944399	9.52686381	9.771608788	9.411796501	9.386196105	10.97131204	10.62134231	10.91981914	10.76327275	9.761960867	10.58936282	9.676501785	9.743927926	10.16474135	10.11908522	9.902503117	10.04408408	10.50835314	9.84055388	10.05282835	10.39500061	9.894623217	9.332996665	9.428513845	9.404014504	8.986004373
AGER	5.958386432	6.136018368	5.054859479	7.249801844	6.559993362	5.865354162	5.605659337	6.046171292	6.207649908	5.196559656	5.122798178	5.733026766	6.136768912	6.586633859	5.418396074	7.235684373	7.134118382	6.801993064	6.062717992	6.951646831	6.171566966	6.239079474	6.264777682	6.510174715	5.939200496	6.054994425	6.469925346	6.086375197	6.389576702	7.129353842	6.877054619	6.299277261	5.636706815	4.862370567	6.979518007	6.764281972	5.965522802	7.266590415	5.416873204	7.505141529	6.299439186	6.161315936	6.711580645	6.589748089
AGFG1	11.79032956	12.0842906	11.86364367	12.32255563	11.32644928	12.26304295	12.25637726	12.39814136	11.868502	11.95145167	12.21786028	11.92728641	11.81294818	11.68619799	11.89151094	11.562047	11.36848287	11.76342545	12.05124764	12.12746974	11.95744879	12.10536769	12.08208963	11.4643966	11.91768175	11.80350609	12.16149653	12.02686166	12.25436059	11.59152842	11.94464128	12.14121266	12.18813535	11.41119915	12.02095549	11.90686581	12.1838672	11.92132651	12.46444025	12.33433394	12.01070698	11.75614342	11.67470696	11.80635918
AGFG2	8.492667042	8.456261346	8.766005482	8.230746754	8.70326196	7.590823519	8.931826801	8.541927691	9.444881821	7.714964371	7.972883958	9.953375829	8.442200438	8.906935658	8.36265526	8.583482909	8.821838458	8.60008318	8.392287973	8.557424048	8.162870032	8.015515286	8.142198249	8.753944978	8.280543727	8.513570399	8.231012885	8.211419181	8.52528901	9.017962183	8.816749515	8.418918112	8.294276897	8.424914188	9.327839006	8.596940279	8.298822596	8.419475111	8.095414216	9.858456421	9.386909377	8.72898222	8.878045608	8.990582923
AGGF1	10.45981221	10.555756	10.44637429	10.78624517	11.04412745	11.05031188	10.7263218	10.62530766	10.44936906	10.47463043	10.58555656	10.16490663	10.82331892	10.76255909	11.50959197	10.61473069	10.13574863	10.591351	10.69524858	10.42548905	10.28185453	10.32426584	10.2837085	10.44776456	10.85759419	10.87429456	10.99301465	10.32853621	10.69257621	11.16555597	11.43406685	10.7149279	10.72164755	10.54161655	10.35800107	10.36149705	10.82306058	10.53542722	10.85188237	10.81240999	11.21808742	10.57395751	10.67639941	10.67226706
AGK	9.850470661	10.21065313	10.11705798	9.33585833	9.808065624	9.769626454	9.329511033	9.460208547	9.588420986	9.38830778	9.745433586	9.916590926	9.507554064	9.377318274	9.718171143	9.852132824	8.978672569	9.096987793	9.043708051	9.706184353	9.926249987	9.576360006	9.485374113	9.319061385	9.608756794	9.532985097	9.589651967	9.837324909	10.33558055	9.294202651	9.4292425	9.898697687	9.450000179	9.74613742	10.34592577	9.800703986	9.635715186	9.42752372	9.835492545	10.10853895	9.802877782	9.602305308	9.737992883	9.234520623
AGL	10.97797146	11.34701605	11.03848631	10.75908585	10.94250544	10.97466453	11.88273629	11.61881215	11.23854112	11.38403878	11.5277323	11.28220656	11.14654844	11.00277639	11.75921984	9.630865667	10.1373038	10.74534509	10.79555758	11.41796172	11.80629546	11.60185949	11.18603315	10.80435596	11.29720148	11.43798678	11.36195771	12.27983787	10.87719299	10.9432305	11.23753311	11.81483504	11.7632359	11.76963959	11.46120641	10.99523795	10.55015215	11.43520975	10.78439917	11.23758592	11.83167502	10.54191507	10.52654662	11.23376185
AGMAT	8.15230357	7.984424776	7.064909183	8.630446977	7.823586214	7.159827055	7.657988459	8.010506225	8.180464114	7.916143187	7.062253052	8.023812669	8.047581002	8.506134956	7.764103595	8.566554708	9.518975444	9.308486412	9.351430061	8.692207954	8.733167621	8.318684428	8.522196182	9.07632043	8.819590468	9.058614379	8.77369833	8.51526853	8.298135071	8.491329667	8.438564662	8.491143173	8.3875387	8.759983007	8.134827997	7.960178792	8.136003917	8.163805627	7.259795426	8.545224571	7.834520632	7.765118886	8.318789067	6.582200419
AGMO	5.285087545	4.45651731	3.346018943	5.788723216	4.246904112	3.431696934	4.680139177	4.417039226	5.261349492	4.122744453	3.878877825	4.838660265	4.924984084	5.638595957	5.571775266	6.242057861	5.671241252	4.937186689	5.407363943	5.001599736	6.834906353	5.87802532	5.610497593	4.704602275	5.479668188	5.79015384	5.389273602	5.50026776	4.286185027	5.135320656	4.186701618	4.634226932	4.95630536	5.166988864	4.343107501	6.046585352	4.381157907	5.733520273	3.136947679	4.458287984	4.226638897	5.041491063	4.874752728	5.2811403
AGPAT1	10.17301885	9.944914592	10.41713763	9.575493957	10.11821377	10.13121392	9.619217586	9.483096878	10.07331228	9.613416443	10.69903892	10.42034522	10.69818776	10.17081531	10.15106499	10.67762267	10.56836825	10.28293287	10.17835405	10.63861263	10.94033293	10.49076117	10.75545393	10.22640616	9.608756794	9.912637678	9.426509163	9.426963053	10.12862668	10.91561876	10.77244406	10.5537827	10.23627187	8.886003443	11.31733387	10.63937901	9.938965754	10.46149757	10.54479949	9.918445112	9.913136362	10.20113618	10.32919888	10.28233074
AGPAT2	9.123065555	8.394374359	9.059968398	9.231939712	9.773649976	9.067172565	8.217203477	8.830730359	8.244292224	9.940404471	9.12908403	10.41206821	9.118716075	8.318273744	9.968945108	8.680262733	9.515350698	9.429999956	9.438229979	8.46984649	8.387053623	8.107734879	8.250636801	9.452239521	8.44489666	9.021213392	9.315792543	9.845312339	8.191652942	8.917857632	7.490900439	10.5702717	10.31927018	11.02279759	6.961515364	9.481666299	9.532321247	7.902828998	9.078858821	9.769230114	9.597183688	8.315477182	8.025225794	9.646881529
AGPAT3	10.30990007	10.5225432	10.84112135	10.39693159	10.1337909	10.37069238	10.30478432	10.4056141	10.51091354	11.19941618	10.36503969	11.04777008	10.64709965	10.3381942	10.39942962	10.18255226	11.16182322	10.84290264	10.73878382	10.74067394	10.94486384	10.57688225	10.73166249	11.08100099	10.28651254	10.60760036	10.38253499	10.81181124	10.27367379	11.29173766	11.45717707	10.26816935	10.61461178	10.26111399	10.79031025	9.5394853	10.31567353	9.936403231	10.86628254	11.31948874	10.01746357	10.6626607	10.79869602	10.21240081
AGPAT4	9.468225561	9.098594959	9.089238739	9.595173715	9.530155128	9.984036961	9.356003239	9.165451028	9.480093771	9.069562438	9.144642951	9.897840669	8.860692306	9.811382121	9.439451563	10.3071189	9.810237735	9.875578315	9.777326355	9.744007794	10.19513545	10.09972956	10.17276978	8.601073176	8.812541149	8.343824426	8.189690317	8.948366983	9.251363436	8.725090209	8.571543812	8.280470163	8.222710035	6.338849089	9.11224574	9.515422275	9.228071471	10.32145794	8.73632034	8.27627928	7.929777114	9.710872445	10.02825501	10.00419062
AGPAT4-IT1	6.296357707	5.782252582	5.101261437	6.639920129	5.754855879	6.286727528	5.078495778	5.402641249	6.401089222	5.848759702	4.678810682	6.293769275	5.947049902	6.695349658	5.904535831	7.343053168	7.231057121	7.062870997	7.245986262	5.94604976	6.636102704	6.380234452	6.236298989	5.359899855	5.205121519	5.660863613	4.491206696	5.02193858	5.483303419	5.197366186	5.067115973	4.965210832	5.498815294	3.943910845	5.954960826	6.165468652	5.533172203	6.829360171	3.514784765	5.165153865	3.574592237	6.346482628	6.534427425	5.721560425
AGPAT5	10.32508345	10.84665775	10.88687358	10.65175531	11.08582371	11.47240315	10.74773892	10.72012224	9.945357911	10.38059062	10.34811275	10.27203757	10.87843637	10.34971158	11.36470275	11.04665757	9.68383395	10.09149806	10.3274972	9.833273738	9.475368487	10.09972956	10.11972856	9.738241726	10.25796649	10.16478459	10.25382677	11.07694603	11.92828281	10.26509273	10.76572205	10.16474135	10.07881644	10.04797506	10.6954693	11.35353643	10.78392798	10.54161261	10.85108832	10.63673807	10.34706841	11.09845402	10.93370342	10.07079821
AGPAT6	10.95695254	11.30884477	11.47593726	11.02733078	11.44948903	11.48047602	10.39269198	10.60839362	10.27041159	11.05864772	11.27610764	10.33507851	10.82855614	10.70028527	11.71083314	12.18874288	11.2069624	10.9701911	10.95942659	11.32607874	11.51286563	11.3242274	11.59051326	10.64206224	10.5525077	10.47599341	10.51362295	11.08739119	11.64418594	11.34146704	11.46892248	11.14235245	11.08546192	10.08661519	12.25624607	13.87762983	11.29119865	11.15263695	11.05139773	10.80391746	10.05668946	10.76451611	10.89549405	10.6383623
AGPAT9	6.026019626	4.913088675	5.353895711	8.361260903	2.947961202	4.112089293	7.772162181	6.659998124	6.423542542	6.738529515	5.67952997	8.203791833	5.373732688	8.221291847	7.207288118	4.602236183	4.148641443	5.687982313	5.654856992	6.46398378	5.700262218	6.178509108	6.90746298	4.394609416	7.002737022	4.355370588	5.368611666	5.220668964	6.6981709	5.713806517	6.826272855	5.393578099	4.929718012	6.649466269	6.767935745	5.559477353	7.756291816	6.889380267	5.766993135	5.601208652	7.635298687	8.233281387	7.592767389	8.779611915
AGPHD1	6.476381543	6.635574966	6.024119522	6.861328403	6.289660808	6.301392151	6.739039408	6.92065283	6.759860787	5.496909199	6.144396239	5.570320892	5.912854733	6.757774706	6.2513214	6.896339203	5.511923537	5.499329526	5.768129856	5.801244388	5.783564669	6.115283876	6.117952248	6.612176232	6.624260267	6.454927053	6.888022834	7.179737742	6.985149139	6.884184706	6.38654865	5.991748333	6.328496845	6.041149345	6.250153826	6.205423297	6.438697664	6.198960992	5.229044388	6.632171411	6.935681636	6.541254376	6.561106225	6.760892594
AGPS	10.78495889	11.22236639	10.99547007	11.47126298	11.00350402	11.16827143	11.97161624	11.49665321	11.20733792	11.22544086	10.98236692	11.515132	11.03859593	11.43726389	10.51217474	10.53932786	10.33438238	10.86994706	11.08875825	11.07118862	10.90006843	11.13859034	10.97932311	10.30084907	10.95469563	10.68718985	10.92678647	10.9204989	11.2274135	11.28579995	11.52376213	11.35047028	11.08192721	11.02877046	11.05299636	10.47005404	10.99994757	11.09186014	11.27276587	11.1815943	11.88227553	10.99276564	11.15453126	11.62588718
AGR2	4.350401212	0.913593212	3.027759363	3.997297817	6.183401055	4.56836994	11.83762438	1.170927778	6.401089222	6.5806296	5.527446974	6.555059084	5.728549697	3.270002602	7.838722564	7.497122512	4.985655396	6.457591595	6.600239239	8.31092195	8.33966958	7.385013772	6.398031074	8.990139487	10.38835622	8.534931206	8.807278717	3.61935144	7.304797899	3.653507905	1.23582535	10.5906214	9.62592002	9.815236253	5.486021377	3.11989639	6.972640611	5.84199094	7.935501239	6.144262317	6.967483813	4.220554975	3.50850761	0
AGR3	4.122195244	0.064294974	0.020704566	8.223611571	4.432520024	4.448379803	9.619217586	1.170927778	5.395520364	4.086644226	3.199100642	8.770352349	5.947049902	4.553412609	9.220265763	4.27042175	7.296516285	8.172526255	8.209085598	9.611144873	9.218987843	9.092861559	9.186969048	4.876793642	7.712933686	4.688111024	5.024641963	7.265315928	5.54550957	4.432532603	2.958991531	2.677974528	1.093416067	5.501222546	8.425102601	3.557110611	6.567593097	4.742270106	6.307917681	4.535244563	6.652353449	3.87992739	4.443689238	2.632085924
AGRN	12.99045577	11.82841479	13.0192985	11.18910324	13.10326106	13.53803579	11.11843645	11.68556619	12.20864985	11.84259858	12.53523571	13.00642064	12.80806326	10.94066616	12.83544795	11.79600404	13.61791583	12.78695379	12.58842193	13.30482803	13.23575316	12.63687637	13.54171461	12.49242124	10.58042765	11.66804169	11.01741169	12.55895875	11.92404691	12.77901542	11.80573531	12.85867378	13.02209687	13.17753798	13.33843103	13.06296317	11.98929689	11.4552056	11.57423394	12.18568291	10.5562904	11.96509838	12.12545481	11.00592179
AGRP	0	-0.302072618	0.939313933	1.997838659	-0.302072618	-0.302072618	0	1.808644079	0	0	0	0	0	1.448528869	1.75985244	1.413326534	0	0	0	1.309926997	1.347813425	0	1.99138687	0	0	1.469839885	0	-0.302072618	0	0	0	0	1.093416067	0	0	0	0	0	0	1.370044872	0	0	0	0
AGSK1	9.411567889	10.41353588	10.11719717	9.565067865	10.89820642	10.46221312	9.77904869	9.477535395	10.45406651	11.00876763	9.567550126	10.15443217	10.55286063	9.430206553	9.803044506	10.87629729	10.85148879	10.55413568	10.21652799	9.838341477	9.968917872	9.194817447	9.538044549	11.46159816	10.8313292	11.22449797	10.99231965	11.42649774	9.618044916	10.60556821	11.10510305	11.27324806	10.96982047	9.527151633	9.701364769	9.826530299	10.55669206	9.20272323	8.0419625	12.03560245	10.83881375	9.013134446	9.678408243	6.530667281
AGT	1.994364834	3.089642011	4.664463034	5.146945887	5.13115669	3.554698317	6.400260318	4.702174853	5.201280227	4.086644226	3.354722568	3.332874078	3.47451482	5.005729096	2.52938862	6.478418854	1.259845015	3.153626067	1.904381675	7.355103447	8.059532866	7.608087662	8.00535721	3.46161951	5.139868456	3.014292088	1.460925151	5.849261785	6.484681422	2.894430416	4.587228617	2.411332529	0	5.753170605	4.30592258	2.027614756	5.888802348	6.947002776	3.811245941	3.157679241	4.889930328	6.275241753	6.507245962	7.897427369
AGTPBP1	9.763979638	10.03760694	9.755741699	9.921190647	10.78639395	11.37324377	10.47418962	10.45404445	9.875778602	10.77726092	9.694559715	10.51174551	10.20656977	10.23846279	10.85566946	10.18255226	10.29167806	10.64361829	10.94055932	10.84413933	10.67449291	10.72849751	10.67106713	10.57794417	10.86794508	10.86337084	10.99031966	11.30726751	11.01482796	9.487669386	10.09083888	10.0503864	10.17037646	10.23677874	10.56592744	10.38761488	9.880727721	10.54938476	10.76507373	10.46943703	11.40661179	9.687088141	9.616065459	10.63972638
AGTR1	6.875188473	6.694284296	6.382284684	6.431779076	3.374895089	1.263090803	7.109768092	6.201452306	4.914709039	6.152012271	6.543792379	5.63762073	4.830693797	5.522360133	3.937326412	8.131697555	4.454208939	5.73152816	5.196343239	5.838271538	2.84419335	6.178509108	6.372346869	2.586968194	4.11380164	2.657579304	3.287508036	3.739344584	4.885853283	4.343870417	3.190766976	4.965210832	6.178487015	2.90341078	4.786809032	5.650673502	4.46176419	5.053377218	2.635783143	3.596160216	3.872096374	7.228670111	7.175909933	9.234520623
AGTR2	4.240805743	0.722081921	1.785555368	2.457073631	-0.562895038	-0.562895038	7.722122986	0	1.868364277	0	0	0	0	0	0	11.48794621	0	0	1.245947149	6.040184326	0	4.405083506	4.716860281	0	5.267550462	0	0	0.954228134	4.181057158	8.557783022	1.89154397	0	0	1.660218488	6.093658301	1.344062024	0	8.335663644	4.057049171	0	0	3.433175168	2.63001199	7.695128005
AGTRAP	8.775496865	8.633499384	9.173123504	8.740275619	9.044339144	9.343540142	8.708458775	8.830730359	8.482139242	8.801772788	8.771017968	10.00685222	9.049581038	8.588353777	9.797696344	8.486448071	10.15011018	10.05768168	10.12795541	9.091114541	9.098090744	8.813026729	9.194317156	9.095159235	8.753781151	8.924681148	9.178515383	9.234188382	7.995681617	9.199470915	9.08857451	10.24524724	9.835574239	8.310768754	9.55492207	8.340369508	8.795603637	8.555360979	9.961577979	8.627941383	9.158001707	8.214361781	8.081596313	8.961136309
AGXT	0	0	0	0	1.268604684	0	0	0	0	1.157061456	0	0	0	0	0	3.45694227	0	1.367247386	0	0	0	0	0	0	1.39578746	0	0	1.517123172	0	0	0	0	0	1.056806807	4.786809032	0	0	0	0	0	0	2.298847766	4.193853578	0
AGXT2	0	0	0	0	0	0	0	0	0	0	0	0	0	0	0	2.113371125	0	0	0	0	0	0	0	1.416542031	0	0	0	0	0	0	0	0	0	1.056806807	0	0	0	1.384218917	0	0	0	2.782611783	1.448955808	0
AGXT2L1	1.317421724	1.564908961	2.178532359	0	0.279932002	0.279932002	2.4518763	0	0	0	1.018311105	2.138670364	1.289885626	4.04994994	1.133114618	0	1.259845015	0	0	1.309926997	0	0	0	1.416542031	1.39578746	3.014292088	0	1.797055174	0	1.193519874	2.340699369	3.268929708	3.976292968	0	2.046103514	0	0	2.895539916	4.165843825	0	0	0	0	2.987737217
AGXT2L2	9.45294814	9.725440069	9.546425005	10.21447182	8.865648565	8.240207456	9.309317662	9.211863935	9.637796346	9.578772195	9.076970366	9.408208682	9.843340179	10.02758189	9.464036371	9.793817976	10.36369339	10.01866604	9.763731506	9.680406342	9.364749808	9.546713162	9.500272825	9.413913955	8.914533895	9.285422679	9.23835659	10.26793541	9.048393513	9.104839809	9.189063215	9.234845875	9.400032297	8.856045082	8.887566268	9.337696282	9.84055388	9.669218867	8.769715027	9.01138233	9.277022517	10.06255358	10.33693891	9.435661542
AHCTF1	12.25853754	12.46023636	12.09103871	12.38826225	11.4845031	11.97422445	12.34045801	12.30058272	12.30627469	12.40047022	11.55748031	11.34376917	11.97909782	12.43023915	12.13838407	12.44787183	12.07787577	12.39850436	12.56463468	12.29608215	12.29746487	12.09311902	12.0899903	12.03548473	12.41064199	12.22645749	12.34184792	12.1441412	12.49038338	12.23278812	12.76538126	12.88795048	13.00021323	12.25257398	13.24268375	12.63974436	12.63889351	12.55832404	12.57395417	12.4459064	11.93833051	12.03483037	12.20584926	12.36156202
AHCY	12.0129425	11.64993874	11.9199889	10.66245519	11.89871283	12.03364335	11.23095922	11.50662286	11.58577096	11.96837856	12.10616975	12.16416708	11.89512213	11.38504897	12.93618068	11.93977668	12.20264171	12.18848582	12.35034543	13.18068987	13.50218752	12.74329795	12.62999349	11.75590114	11.4225287	11.7143709	11.63823482	11.97430473	12.629556	12.59467888	12.76369546	12.05852581	11.70563337	11.40948127	11.99850822	12.07102609	12.52982616	11.280372	12.28574242	11.43133949	12.27376261	11.51558273	11.37730249	11.31058484
AHCYL1	11.67854658	11.65013809	11.59180003	11.48945742	11.89928457	12.05466846	12.24800273	12.22678555	12.170577	12.21281882	12.151103	12.95684063	12.92413939	12.36551999	11.94446835	11.70835564	11.57186435	11.74893007	11.76533158	12.23718255	12.54113505	12.19648516	12.21800006	12.43063972	12.17649807	12.33175176	12.37364605	12.72836072	11.56460959	12.43484191	13.3294229	11.76954067	12.10368999	11.97948346	12.13125668	11.76992002	12.03522173	12.35145362	12.16764589	13.40651773	13.88726179	11.58258671	11.56937767	12.0067866
AHCYL2	9.212872508	9.542194051	9.35803185	8.968666793	8.800481949	8.713742966	9.307757775	9.155986541	9.284271668	8.860218983	9.27000062	9.836380554	8.910543089	9.268219353	9.093671251	9.578465641	8.921807747	8.867337303	8.776715075	8.934179379	9.299027324	9.068032839	9.002547155	8.351127276	8.567828937	8.464608998	8.47198149	8.758314571	10.02742034	9.497978501	9.158940253	8.645903488	9.048063597	10.18416424	9.548906307	9.866386359	9.270306668	9.251945448	9.000231428	9.572803807	9.971074951	9.374146585	9.392919015	9.674681349
AHDC1	10.0443773	9.365021029	10.33619251	8.933761319	10.0859078	10.23174077	8.618317656	8.446814168	9.48012055	8.793797957	9.420043203	9.98279021	9.76882493	9.239656535	9.607767267	9.343742488	11.0897958	10.32972904	10.03103602	10.47281098	10.89305169	10.06040784	10.41215396	10.57320936	8.561613442	9.522607569	8.561717162	10.47526774	9.582257117	10.23874813	9.671455141	8.395975902	8.676532816	10.17745043	10.06109119	10.29347222	9.9125648	9.153394969	7.225265577	9.162662634	7.693505974	9.391094235	8.978596662	9.858281996
AHI1	10.86281176	11.16873806	10.19698556	10.77039437	9.939170419	10.26164363	11.16507526	11.10221142	10.48563387	9.934559109	9.841048251	9.777323592	10.61321459	11.10095468	9.617202243	10.82565075	10.68536582	11.10694326	11.14397015	11.25649659	11.42615771	11.34615583	11.19411009	9.305422324	10.50705898	9.717509621	9.667621572	11.07260002	10.54301975	10.61918528	10.53762462	10.32918367	10.435082	11.2956955	9.865689713	10.03336742	10.42176187	10.78089896	9.967094717	11.15005804	11.97367632	10.77124734	11.11114921	10.77155173
AHNAK	17.31009629	16.95200103	16.88103993	16.89081822	17.1654359	16.30040897	17.46199481	16.72430403	16.83296243	16.42941574	17.31305834	17.90283945	17.04726945	16.7964631	16.25465153	15.18728875	17.06523601	16.90359598	16.74482939	16.86657315	17.08165325	17.09376904	17.25882632	16.95375704	17.08860921	16.7174659	16.86192749	16.4491345	17.08380092	17.48836384	17.3205778	15.72318246	16.19295001	16.68957457	17.63536006	16.94747768	17.18215498	17.18502782	16.70421934	17.89932476	17.81909029	17.37777544	17.268183	17.84406288
AHNAK2	13.79671395	12.36095402	12.55675695	13.07359692	12.96863232	11.27487863	11.59647431	11.02746231	12.69507725	11.65888629	13.76558592	14.28224599	13.48602338	11.91790727	12.40117674	9.429807348	14.93596966	14.48414868	14.44155943	13.9381406	13.98477769	13.76861707	14.37766566	11.54640414	11.02865987	11.03503627	11.18427397	13.71304457	13.1087726	11.81882361	12.68513241	13.67374573	13.96865129	14.75627046	11.57065674	13.51793211	14.22504921	12.01073924	11.5430564	14.4918919	12.54078385	13.70654382	13.47313956	12.30783725
AHR	13.19791365	12.08773978	12.31421737	13.15323961	12.30218425	12.08070535	13.16361775	13.45252427	12.96669345	12.67073468	12.83949563	12.76161287	13.17487969	12.468727	12.445268	11.65564491	12.99107186	13.54076828	13.83289015	13.0863988	12.9017761	13.43876946	13.29982383	11.31611057	11.60603455	11.68781306	11.75506493	11.85483929	13.12508348	12.57094604	12.17834043	11.70207636	11.81513547	11.93561482	12.54275449	12.64163882	12.36793863	12.84188747	12.71170651	12.21312493	11.7805504	13.70351966	13.72127773	13.64995514
AHRR	7.803183143	6.61515895	6.669213947	6.765725298	6.594354902	4.910489282	5.649155357	5.592728323	5.857992206	6.80351726	8.196844489	7.257843926	6.772653064	7.024921235	5.773450044	11.02859641	6.58737085	6.634779515	5.236266879	5.835284281	6.143775217	5.663635309	6.570804438	6.636588311	5.225394211	6.169392936	5.870202606	2.102090668	5.79969206	5.053812088	4.862574189	5.752635321	6.837674412	5.749988443	4.211587485	5.410869351	5.886831076	5.128353445	4.165843825	5.401488103	6.710454087	8.426419637	7.665508046	4.196191719
AHSA1	10.85434793	10.75215805	11.10234616	10.63555522	11.45134228	11.68359332	10.85262766	10.74663728	10.33108456	10.30860725	11.71189777	11.22023389	10.82197208	10.37810909	11.00387342	10.74769093	10.68173217	10.82291059	10.92231929	11.17470782	11.05793386	10.66368546	10.61877877	10.41990568	10.46195174	10.40594155	10.29063375	11.52160624	10.6026756	11.87032186	11.63858858	10.40430248	10.19360917	10.18684104	11.33754077	10.28460116	10.80234643	10.42309561	11.19549412	10.71094967	11.0158172	10.98303164	11.08039109	10.58543392
AHSA2	10.60765616	10.72765241	9.839081332	10.52557356	10.52882249	10.67713701	10.17323716	9.850816615	10.2858437	10.48209387	9.588629684	10.8588162	10.74752846	11.03285673	9.905738821	11.20244497	11.13702953	10.78455861	10.41912066	10.5672642	10.32665411	10.26071551	10.463202	10.32121101	10.57426632	10.63671283	10.70978383	10.50895454	9.983316187	10.29819454	9.743927926	10.39276018	10.22127748	10.35454678	9.914394491	10.45241869	10.48311788	10.64968285	9.288440503	12.12225424	10.66210974	10.70498824	11.19343157	9.772262437
AHSG	1.994364834	1.265690053	-0.019286906	1.320199281	2.366931696	1.73572751	0	0	0	2.229613236	2.615353154	2.138670364	0	0	0	4.697806622	1.259845015	1.367247386	0	0	0	1.352091332	0	0	2.911746313	0	2.171750221	-0.019286906	0	0	0	3.268929708	1.093416067	2.678434715	1.358928018	1.344062024	0	2.543723003	1.851024161	0	0	0	6.060565049	0
AHSP	0	0.353800182	0.353800182	1.320199281	0.353800182	0.353800182	1.993075805	0	0	0	0	0	0	1.448528869	0	0	0	3.153626067	1.245947149	3.303888803	0	2.037606529	1.315041709	0	0	0	0	0.353800182	0	0	0	0	0	0	0	0	0	1.384218917	0	0	0	0	0	3.510763637
AICDA	6.807034851	6.583704518	5.33632403	6.88710202	6.158233817	5.069097904	6.215850616	5.687219093	6.784703969	6.684863218	5.783648242	5.891136398	6.886806674	6.982936675	5.505105694	6.80635732	7.573525715	6.891481386	7.043959272	6.98992768	6.960506982	6.256179508	6.962035281	7.081695709	6.800129266	6.804045333	6.415862095	6.74512662	6.553864836	6.68870044	6.746582782	5.530319955	6.156871327	6.923518563	6.312556327	6.325152085	6.813635929	6.432330075	5.312823804	6.718507095	5.621362283	7.010232457	7.013663163	5.509060992
AIDA	11.73521422	11.73632685	11.44956418	11.66000924	10.90525614	11.55782424	11.73096543	11.90625049	11.87513567	11.91607208	11.27955187	11.72207517	11.45276793	11.65713783	10.98105804	11.32911254	10.94012108	11.27593416	11.33461892	11.27198439	11.55323195	11.93045443	11.80509127	11.34818041	11.36747443	11.54687312	11.59806922	11.7824541	12.2072053	11.6555644	11.65444429	12.11509633	12.23537455	11.04757333	12.48791982	11.89930202	11.30407068	11.70596691	11.67545854	11.65625699	11.36380982	11.70028739	11.52350769	12.12623939
AIF1	8.343443812	8.714988718	8.574279171	9.112166345	6.423688209	6.871708623	9.704157892	9.552067898	9.351361552	9.837486621	8.491617541	8.720780993	8.860692306	8.645540911	7.45305941	11.07585835	8.336175058	8.63489992	8.509821153	9.031189361	7.891327344	8.93704428	8.776433032	8.881984642	9.066286766	8.745904814	9.026788908	7.708486333	8.326141876	8.74253656	8.45937652	8.234654512	8.23579174	7.260452838	9.079234366	7.757630872	8.433210664	9.895864279	11.28941703	8.238927026	10.26146803	9.286286832	8.75420556	10.14770682
AIF1L	9.728892312	11.04157804	11.26369492	9.952043691	12.55011123	12.71547444	10.18798492	10.63978667	9.590903024	10.99201452	11.17720657	11.71145478	10.29053164	9.599400761	11.28138925	9.325192581	10.59852884	10.34207291	10.50548894	10.87628535	11.38494613	10.88476648	10.84571406	12.20060544	11.98135834	12.34309971	11.80445805	11.85059746	9.837790158	11.05218017	11.21796794	13.64399324	13.52667694	12.9516345	12.39121459	10.86680257	11.73571895	10.36438669	10.39080375	8.728389514	8.970629735	11.20771573	11.26210501	10.368071
AIFM1	10.06083693	9.110692726	9.283008736	9.958852224	10.34463597	10.17885481	10.20364142	9.626117908	10.85920161	10.16947592	11.12316924	11.51190165	11.2966013	10.38584937	10.84490796	9.887376615	10.75148453	10.65270765	10.69435311	10.42597004	10.61827639	10.08198128	10.21977715	10.90701478	10.53602215	10.68836637	10.503311	10.41692368	9.532763448	11.2811366	11.58683089	11.03125834	10.97906382	9.892403965	9.935506322	9.632976857	10.42096177	10.26361319	10.42740573	10.85575574	10.4826429	10.08694172	10.08884783	9.244077066
AIFM2	8.238581871	7.984329396	8.198163679	9.126457185	9.332738543	8.540357435	7.817286101	7.635244789	8.049514233	8.309095453	8.874793311	8.887615753	8.825326468	8.655164988	8.224842074	7.479076247	8.419046354	8.442543936	8.005978725	7.447743504	7.627930714	7.769459775	7.804803262	8.793183965	8.481638134	8.837948822	8.053546389	9.845810056	7.875176859	9.175971396	9.533565062	8.294233681	8.458725117	7.972645313	6.80737508	8.615962357	9.24282724	8.405086638	8.00553672	9.419980204	8.562081002	8.249356137	8.708338097	8.98259797
AIFM3	3.850982313	4.400700326	4.882696857	4.105391023	3.189421226	1.588240995	3.515128094	4.631088252	3.536641675	4.187481461	3.03189351	4.736144727	3.807950462	5.08136622	2.195332563	3.219947563	7.254043576	6.581753896	6.282023808	3.50525956	2.494615822	4.507126597	3.745314176	3.66518167	3.431345923	3.867196721	2.171750221	5.003986338	3.93384243	3.922017733	4.666352587	6.10924682	5.878311629	4.144060298	3.579495955	4.034436638	4.232611087	3.795190052	1.951706444	3.393514545	4.000614933	4.364798666	4.443689238	5.008778184
AIG1	9.5523179	9.782925889	9.569230366	9.77197372	10.00114274	9.888196688	10.11401063	9.876188439	9.309808677	9.018773929	9.659094493	9.435034689	9.11112059	9.524617642	9.197017244	9.324743541	10.03513268	10.14879382	10.44829479	10.07261229	10.29951008	10.08123701	9.848804551	9.115058853	9.405137992	9.325335308	9.112799254	10.40396275	9.411283429	9.151821621	9.362794964	9.818906506	9.586295158	9.712313911	9.895531431	8.995183318	10.0422039	9.757780509	9.415482872	10.06260639	10.85722257	10.32538516	10.26370781	10.1455452
AIM1	10.62576764	10.00463164	9.901727209	10.90783292	9.472473378	8.72267466	11.06427696	10.79681832	10.53250778	10.73497831	9.832245828	11.66692081	10.44948564	9.917065493	8.103150074	8.470704369	10.69997894	10.79058012	10.97639126	9.836895367	9.325433441	9.703356383	9.625496858	10.0216474	10.03160058	10.03214328	10.15800999	9.595887088	9.29196784	10.84795775	9.021651473	9.210463597	9.678805711	11.76034717	10.1194303	11.30936524	10.62569111	10.85985109	11.12589247	11.6492697	10.65367969	10.24049895	10.35989392	10.54046236
AIM1L	8.121791482	5.475581097	5.702047868	5.962947942	6.672532298	4.918696429	3.515128094	5.012975833	5.349356654	4.281728769	7.123591281	5.17672653	4.078605886	3.890871562	6.966995777	3.99743279	7.176463548	6.900666535	6.943511708	5.721786812	6.07566546	4.295269703	3.689831619	7.712053259	6.085003416	6.12983008	7.418074325	6.601675412	6.287757283	4.249400548	6.186332253	8.665220791	8.648274011	7.618666455	3.914995645	6.722852084	7.403308542	5.84199094	5.659458708	4.883921296	2.967405176	4.364798666	3.50850761	2.159029908
AIM2	5.8505925	4.535512693	4.323968022	6.431779076	2.30387588	4.513068411	5.990905161	6.875233229	6.724128514	7.215322262	4.121740029	5.306469375	4.902157249	5.467031621	1.133114618	5.167262622	6.496027803	6.533363565	6.717709328	5.800478748	4.924097653	5.749423001	6.117952248	7.420244951	7.620282624	7.225666002	7.838386382	4.682656606	5.140731977	5.911850489	5.426599353	5.863825021	5.762560948	3.803626227	7.099613281	5.736446067	5.060153746	7.553018615	8.624765675	5.503794245	6.551045922	5.398035098	4.842056665	4.326522564
AIMP1	9.929863052	10.04254939	9.861576065	10.04870303	9.481522223	9.791759904	10.60719103	10.54265782	9.821859521	10.12795813	9.846924325	10.03051949	10.36355876	10.38353538	10.3141303	9.412302995	9.68871851	9.878002471	10.0513768	9.917336767	9.814328861	9.877215996	9.799088848	10.08055508	10.44009518	10.32265604	10.36346584	10.97232066	9.587623293	9.712359406	9.836625728	10.23235358	10.09535815	9.89433775	9.765595443	9.933754569	10.2190941	9.680615744	10.38237321	10.08767927	10.82613116	10.30315063	10.21077245	10.46500907
AIMP2	9.521922298	8.203621336	8.739596439	8.657120517	9.266362356	8.974216776	8.266914641	8.361548568	8.610006108	8.698771483	8.419989401	9.269230452	8.947708717	8.135175468	9.786043444	8.506384189	9.865206959	9.738228361	9.971174907	9.278037	9.751058954	9.214748739	8.998355367	9.452239521	9.330335695	9.218418573	9.097739023	9.270435187	9.086795953	8.855083815	9.041117711	9.245152246	8.962122196	9.60316541	8.736960303	8.477468324	9.379483519	8.392075405	9.741917379	8.341168998	8.400757146	8.632941625	8.595493026	7.938774975
AIP	9.087892347	9.170375167	9.692363303	9.195567444	10.55727116	10.53514232	9.211154202	9.25977861	9.164041278	9.195970218	9.658398923	9.639219624	9.353542058	9.280346865	9.205790334	9.597177855	9.696014482	9.705845273	9.790794291	9.406236459	9.566392282	9.358188934	9.541188827	9.459099727	9.118030709	9.480334476	9.563153651	9.228478915	9.429268098	9.15129921	9.165492107	9.862336104	9.788261483	9.384850486	10.50197576	9.634709187	10.92508387	9.628737559	10.19610916	9.109845138	9.579285063	9.861386476	9.489834074	10.14333613
AIPL1	6.772794596	6.743254029	6.235257196	7.588355572	6.892435458	6.396297904	7.217138086	6.766659505	7.44713879	7.05294988	5.990474764	6.892770491	7.099674655	7.776576088	6.368261615	7.996238645	8.102936558	7.872029284	7.477144728	7.628580352	7.654397364	7.557016163	7.486140676	7.67399474	7.552195813	7.565481253	7.557363854	7.462261714	8.286963057	7.416659701	7.260784918	6.348097175	6.91331008	7.640623593	6.907624174	7.327642746	7.028603482	7.423141291	5.302375298	7.577189398	6.362272768	7.408054766	7.551186017	5.922903712
AIRE	3.690169194	2.966516107	2.884869357	4.545369143	3.794747169	1.369554867	4.63498725	4.261924271	3.949437019	3.340106962	2.603229779	3.489718994	4.02326561	3.381928871	2.433851809	4.989058423	3.964995315	4.913182474	4.181641386	4.38722711	2.822296661	3.14938832	3.633860174	3.931408404	3.642066421	4.519114338	3.655793302	4.036912302	3.981582405	4.039595361	3.767288655	2.600458837	2.737456223	4.999749145	3.550885253	3.471649202	4.326356761	3.619206953	2.635783143	4.186720538	3.936501363	3.885678914	4.583505758	2.987737217
AJ004954	2.313031206	2.118253148	4.072276195	5.773800548	0.219121976	4.285057718	5.046972088	8.171535373	8.042712959	4.188455071	1.040059705	2.138670364	1.959834467	3.38670738	3.028552274	1.413326534	7.493383736	6.810749285	5.947188962	5.15202977	5.266916821	6.068650157	4.657701246	1.618293572	2.911746313	4.003984247	4.016110007	3.638937032	0	6.274544342	7.547384507	3.344497234	2.471573843	1.056806807	3.781811191	5.992873505	4.457520342	6.919439118	6.426374109	1.370044872	1.241386551	3.678200934	0	3.272823631
AJ011378	0	0	0	0	1.268604684	0	0	0	1.217597937	0	0	0	0	0	0	0	0	0	0	1.984982964	0	0	0	0	0	0	0	0	0	0	0	1.056523605	1.093416067	0	0	0	0	0	0	0	2.348450405	0	0	0
AJ011981	4.528859324	4.70874507	3.256067145	4.47621868	2.324469416	2.550248074	5.515464234	4.649910372	4.99845848	4.986478501	4.782441532	3.787508867	5.47047668	4.321038408	4.375827415	4.854507675	3.788403228	3.512320766	4.025135764	3.433986602	3.369239563	4.914657488	4.373797335	1.443358696	5.043966147	3.158531497	3.914121743	4.716683305	4.290403394	4.890628214	5.217088598	4.286919458	3.943710869	4.071755218	2.780004434	4.188471364	3.819972358	4.356475007	2.720983296	4.413929617	3.820091871	4.616115153	5.419515564	3.417902959
AJ276246	3.31516325	2.245750799	-0.508522398	3.997297817	1.877696204	-0.508522398	1.3163914	2.249352304	2.931297162	2.229613236	1.609326023	1.093911708	2.41555861	3.270002602	1.75985244	2.936218429	3.603786686	1.367247386	2.354798077	2.443041615	1.347813425	3.131605241	3.077324395	2.117328726	2.091748146	2.182636053	2.171750221	-0.508522398	0	1.837620912	1.23582535	2.083976074	0	3.803626227	2.046103514	3.11989639	2.082786354	3.178161641	1.204003557	3.393514545	1.241386551	2.298847766	3.270606537	0
AJ278121	0	-1.398836962	-1.398836962	0	-1.398836962	-0.269456039	2.407985015	0	0	1.790794912	0	2.138670364	0	3.983683782	3.620670388	4.739729467	0.8213715	0	0	0	5.343586598	3.095367658	4.386170438	2.983954753	0	4.235781272	2.242927757	0.841292565	0	2.292756738	4.677091587	0	0	0	4.233357125	0	0	0	1.204003557	0	0	2.252118986	2.617864612	3.626628722
AJ297365	2.368278625	2.672679539	1.976557135	1.763500633	2.098951239	1.291398833	1.673973939	3.551627662	2.76401413	2.34238145	1.428759596	3.689423879	2.491667767	2.621360822	3.328455361	4.103154628	1.534456192	2.64267055	1.618863809	2.972529524	3.68220211	1.721666783	1.731803889	0	3.179308417	2.430119456	1.810061837	0.777586669	3.254163001	3.306534313	0	2.834692871	0	2.187216393	0	0	3.219889046	0	3.097935972	3.278055458	2.363826997	1.999745444	0	0
AJ420422	5.99462652	-0.704480554	-0.704480554	0	-0.704480554	-0.704480554	0	0	4.934231273	0	0	0	6.620569461	0	0	0	6.668533932	3.885151783	0	0	7.936709276	0	0	5.868613888	0	2.969354683	6.621698768	-0.704480554	5.148886062	1.185377957	0	0	0	0	0	0	6.781529482	7.03979323	0	4.819794479	0	6.359285101	0	0
AJ420489	3.783798138	1.190163976	2.453976101	5.737424462	0.083693715	-1.911856961	6.418474186	5.101362712	0	3.251581267	4.004952608	4.590211734	0	0	2.5501131	3.242944744	3.747041266	2.846540055	0	4.748867683	0	5.053348972	4.63800486	0	0	3.644366788	0	1.163704353	5.44786391	3.906003966	3.829120358	3.561929144	0	0.405008357	5.293944707	0	4.823439385	5.007169495	6.265515724	4.390138289	5.472833496	5.272687856	4.784351823	0
AJ420566	0	1.949949312	3.364957798	2.333972131	5.168886248	4.567515756	2.524678707	0	3.200403564	3.188746053	3.124719213	2.805347318	2.953927276	3.568029538	3.679631256	1.720557908	2.893278257	2.460053068	3.204255811	2.328741307	3.016629413	3.014507999	1.788834834	2.5949632	4.23873201	2.357240576	4.006701604	2.454952175	0	0	2.514995409	1.383536356	2.30944284	1.3658437	1.865822803	2.667779786	2.27832164	3.383551261	2.345065449	2.974919047	3.260202332	3.509659391	4.257877174	3.159866616
AJ420595	8.414568286	8.44932985	7.740289348	7.448345091	7.444225974	7.150279762	8.18800861	7.540953612	7.613693755	6.992219123	6.954958913	8.106190474	7.184961312	8.126274215	6.881971764	8.088266065	6.683880431	7.239159224	7.407049154	8.317626683	8.017134303	8.202039651	8.117828597	5.809718482	6.847902927	6.454927053	6.441111114	6.717204191	4.392042653	6.803364714	6.681407573	6.31892585	5.34633784	7.053103473	6.808785458	7.139727667	7.584500399	7.760094495	7.021166393	7.359599912	8.031069753	7.907848548	7.873837886	7.445488533
AJ515158	7.888875862	7.904841839	8.059191527	8.302960367	8.086525067	8.041988841	8.395971697	8.993570787	8.009998778	8.195827973	7.418931059	8.183948669	7.813336361	8.166599126	8.152811209	7.88073099	7.472689423	7.896722173	7.35819142	7.216473233	8.087668221	7.879719703	7.833887774	7.393707378	8.078583996	7.849647277	8.210158018	7.25236072	9.06125681	7.940926214	8.203586772	7.60409887	6.946975877	7.135998736	6.848510294	6.45024473	7.512430447	8.26378894	7.8802101	7.436318881	9.054420163	8.740599515	8.512491011	7.843474384
AJ606316	3.31516325	4.007452118	3.581025002	3.08491975	1.641960619	0.838309551	1.993075805	4.769922641	3.361648102	3.438322056	3.492553576	2.469385937	2.76135907	5.287047879	3.028552274	2.113371125	3.760465945	2.871669278	2.697544422	2.790179778	2.494615822	3.366939711	2.450032921	2.117328726	2.34897359	3.74301731	2.171750221	1.949058154	3.93384243	7.102581206	7.468997516	2.083976074	1.708219775	3.097990558	2.046103514	2.838871846	2.549513665	4.096182528	2.29611755	2.875611847	4.423836784	3.673775567	4.443689238	5.630114844
AJ606328	4.496798429	2.760507207	1.437314635	4.331399717	1.993905939	1.482404479	3.231292197	4.249637093	3.694165108	4.029111985	2.339469105	3.720797791	4.266894839	0	1.79500512	4.205562829	4.984384691	4.337005311	4.747981127	3.064686969	4.148541516	4.264128677	4.186055269	4.127423829	3.378013682	4.323841907	4.089246791	3.254802563	5.244388739	4.299296086	4.083233669	3.23953925	3.626346422	3.740893696	3.558570423	4.141449374	4.033173496	2.543723003	2.890369321	4.780403281	3.850427779	2.97113471	4.256571922	1.819784836
AJ606330	2.172064249	0.780262189	1.316503568	0	-0.58736595	-0.58736595	1.3163914	0	0	1.662136338	0	1.828903724	2.423352768	0	1.133114618	3.232769005	2.623021808	2.374737345	2.641558715	2.446960919	1.441079384	2.037606529	1.99138687	1.416542031	2.091748146	1.479029056	1.460925151	1.788353059	3.409614431	0	0	1.303741305	0	1.226261401	0	1.445350102	1.777023846	0	0	0	1.990620598	0	1.448955808	2.337822105
AJ606331	1.317421724	1.814467486	1.102192752	5.817347522	1.793838192	-0.1391938	3.079313272	4.631088252	4.384317741	3.264565256	2.027380235	3.869302949	1.289885626	2.156588189	2.52938862	4.140374584	5.047804604	4.199873887	3.879452991	2.790179778	0	2.037606529	2.450032921	1.416542031	0	0	0	2.100935727	2.746988393	1.837620912	3.565753574	1.659845671	2.737456223	2.411775418	1.358928018	2.027614756	3.801674355	2.543723003	1.851024161	2.875611847	2.348450405	4.060270905	3.50850761	0
AJAP1	6.856732391	7.618311019	8.028615761	6.063249747	10.41270935	11.01349857	6.321792355	5.564008754	5.75551988	7.5257094	7.264971797	2.572042565	2.41555861	5.627031516	7.72939767	3.660442881	3.901784181	3.927707761	4.758255208	3.303888803	3.360583981	2.037606529	3.847281107	9.701108271	8.417625405	9.403539965	9.246706256	10.39783202	8.802920718	4.039595361	2.682717516	11.14566398	10.96159242	0	5.880268557	10.03666806	8.142379729	7.311157803	7.488788061	2.512685689	2.690869819	7.465348937	7.140966835	5.008778184
AJUBA	10.48522125	10.49305747	10.70598479	9.631024533	10.91693451	11.62690366	9.29227122	10.51947266	10.94071032	10.51227227	10.13833568	10.10968442	10.20027497	9.649621069	9.962109171	9.759508241	9.977241996	10.12251726	9.956689856	10.74068641	11.01674702	10.80915888	10.95043005	10.16273806	10.02483913	10.19123395	10.08482585	10.69832412	10.74634594	10.72023233	10.1033161	8.688065227	8.696384071	10.98792886	11.31457083	11.48868202	9.558005777	9.776443628	10.15215426	9.585030971	8.581169748	11.10103139	11.06765533	9.86634061
AK000154	10.49518928	10.63109561	10.20539903	10.58375277	10.7350466	10.68687117	10.98440387	10.26438241	10.46568956	11.06207965	10.63472915	10.56536672	10.85466349	10.91593185	10.97896978	11.07824678	10.1965464	10.3326482	10.35611983	10.72490986	10.95735189	10.8014973	10.67213328	10.7530144	10.95680486	10.94827031	11.02379018	10.1034102	10.87813484	10.4818809	10.57529837	9.292803609	9.799446835	10.73323449	10.28785506	10.35123558	10.43568375	10.5361158	10.23728476	10.20565773	10.78325175	10.01277829	10.41490099	10.31266729
AK000451	2.295597403	2.70071879	2.092401228	5.004851212	4.021868083	4.136523155	5.496537756	4.762624224	4.000513873	4.503691149	5.469855971	4.139200856	3.798991449	3.830773971	5.615271888	3.694208612	6.394447746	6.289749403	6.344241104	4.657112287	4.225636442	3.976020214	4.309205644	6.282837042	6.08153231	5.443970377	5.886538179	2.325305281	4.542866191	3.829699799	2.61092559	6.233712842	5.330977835	6.253990124	4.744481187	3.835778318	6.315142233	4.858941991	4.622023175	5.425626559	4.500617739	3.269784933	3.668210229	1.539223065
AK000470	6.253264209	9.328465663	9.137343284	7.527851544	9.146218415	9.427286183	7.767038233	7.283259341	7.97158165	8.955590772	10.97422633	7.024953223	9.832908302	9.428867888	5.163214334	5.836513147	9.458342258	9.546373333	9.489787406	6.311378861	6.224998195	6.450823562	6.516497361	6.749234292	6.860919874	6.1629928	6.532727261	6.290630942	10.36196867	6.649285545	6.862174951	11.45650743	11.13515086	10.16759182	6.008897629	6.28842027	6.90276048	9.407343035	8.94149338	9.999055226	8.738792716	10.06878154	10.42854854	8.008301757
AK000798	7.126961514	7.31259923	6.303373641	7.622840944	6.972467547	6.923084304	6.400260318	5.872138389	6.894547106	6.048573052	5.817098866	6.38922198	6.829301128	6.847164314	6.108923612	5.888078608	7.257598246	7.283721105	6.754832529	7.174837064	7.468906797	6.856844009	7.183339995	6.839487733	7.239183833	7.292341995	7.262074252	7.905841699	7.278494651	7.019146651	7.366098488	6.175410787	6.426835238	6.585989009	6.8287846	7.216362583	7.509614882	6.609080572	5.502348196	7.768949739	7.252026431	7.247404211	6.992061159	5.15629323
AK000807	7.343378526	7.516869433	6.664430618	6.765328288	5.547388113	5.30546006	5.654714726	6.296402273	6.44565176	5.147337963	6.205818493	5.763476429	5.912854733	6.9716506	6.360111128	6.366528448	6.330879385	5.854794543	6.032803485	7.274691739	7.456267809	7.121024768	7.625186978	6.730304268	6.965558331	7.292341995	7.105617045	6.815120935	5.018913953	6.990227277	6.877054619	6.930149781	6.947771101	7.405398674	5.434745678	6.165468652	7.667220652	5.758625557	4.361537796	6.268092443	5.685869799	5.854229312	6.869340351	5.352640637
AK000840	6.108518217	6.421654768	5.073850598	6.826167869	5.631431859	4.707070556	5.738051722	5.278347688	6.040485745	5.803088104	4.396412076	5.258531307	5.721849924	6.597752798	4.869569919	6.372044217	6.58338967	6.101770347	5.854462267	6.376786845	5.943892413	6.194503677	5.985638669	6.100754465	5.751877115	6.721522683	5.653710169	6.510938676	5.869023839	5.429651551	5.569308905	5.319042938	5.966752299	6.568360242	5.86833712	5.829945967	6.084851379	5.855696061	4.380626151	5.651199558	5.168557544	6.085879874	6.468028541	6.191716691
AK000872	6.575868618	7.33674386	6.593287321	6.933778985	3.572179591	1.987773333	7.771178219	6.135177933	6.451563611	6.204209631	6.218192779	5.017573194	5.980453299	9.340540194	7.599256003	8.353354951	5.511923537	5.664358813	5.024588678	7.326668813	5.917947996	7.198413907	7.378140002	8.428174891	9.05150393	8.993977882	8.80964767	6.709102293	6.487439916	6.113040666	6.852902333	4.691423221	4.72229253	6.17594864	5.918098016	5.777492884	5.76548325	6.585083495	3.162381481	5.880393686	6.214259477	6.571305273	6.758672773	8.656260491
AK000953	6.302643952	6.417781008	6.324089981	6.64855672	6.455255989	6.174131494	6.885170995	6.547907958	6.495888613	6.359018729	6.211420027	6.670266566	6.767878264	7.076479585	6.746959181	7.507974756	6.946370015	7.212360956	6.971851016	6.617059865	6.573812301	6.908853021	6.635286253	6.850591243	6.301574519	6.819500898	6.566737793	7.06841775	6.375747303	6.777701049	6.715851888	6.560081058	6.608453902	6.244771025	4.901537361	7.03088579	6.774083353	6.094041552	5.459816309	7.302810889	7.084638017	6.892102088	7.021945349	6.791459789
AK001057	6.760735023	6.670032549	5.8895814	6.157029183	6.60043862	6.268729611	6.634709215	5.954225433	6.488878975	6.523907374	6.14355935	5.90677138	6.968983019	7.086243337	6.695232445	6.813202745	6.884534572	6.838496982	6.84366477	6.602199206	6.749842447	6.777384733	6.871245217	6.808666102	6.965558331	7.308540392	6.970994362	7.529071507	6.529981592	6.35908788	6.714735509	5.567919127	5.932880936	5.834628009	6.849489534	6.843734759	6.836285314	6.723420501	4.687723545	6.885991202	5.831231625	5.398035098	6.422486771	5.727707206
AK001351	2.453283072	0.340948045	0.340948045	2.457073631	2.727166646	3.135518264	2.4518763	1.170927778	1.868364277	2.565623914	1.609326023	1.093911708	2.76135907	1.448528869	1.75985244	2.582680762	1.259845015	0	0	0	2.032284738	0	1.315041709	2.117328726	2.091748146	2.182636053	2.171750221	0.340948045	1.947318874	1.193519874	0	1.056523605	4.341585637	1.056806807	1.358928018	3.355002935	3.184377881	3.178161641	2.91052254	1.370044872	2.348450405	3.87992739	1.448955808	0
AK001394	8.323421831	7.347708318	7.081832231	8.740275619	8.691424544	8.875515677	8.966626713	8.186673643	7.236414953	7.330052488	7.348232647	7.278865021	8.036507145	7.975836051	9.21740541	8.308640012	7.686647034	7.644232199	8.023805681	7.963015753	7.646185529	7.907696765	7.226985533	9.303898882	9.508922456	8.986395832	9.724297123	6.448169746	7.33063016	6.265642047	7.317898912	8.395975902	8.202862342	9.217175123	8.783815479	8.477468324	8.586821574	8.135418085	7.773016671	7.302810889	8.181014934	7.719420088	8.099907428	8.531944323
AK001533	6.968389396	6.974788119	6.928292242	7.551184423	7.068339045	6.689322447	7.480579602	7.897069245	7.744832679	7.497606839	6.8670675	7.274008575	7.310047964	8.140047848	7.91246066	9.064073362	7.793264325	7.44648883	6.885106317	7.83390058	7.879352913	7.564846343	7.414584573	7.646851668	7.221157356	7.70760346	7.307640842	7.493395635	7.650149264	7.582101403	8.099799423	6.315995567	6.592779058	8.061204276	7.623953026	7.424762766	7.281806267	7.646536971	5.960643883	7.98973747	7.334701623	7.143821348	7.349095618	6.536335287
AK001558	0	0.555420868	1.796807419	1.320199281	1.824025551	1.684801791	1.993075805	0	0	6.021511405	1.018311105	1.093911708	2.41555861	2.156588189	3.028552274	2.936218429	0	0	1.245947149	0	0	0	1.99138687	2.117328726	3.19481308	2.182636053	3.525704369	0.555420868	0	0	0	0	0	1.056806807	0	4.034436638	0	2.895539916	5.013048739	0	0	0	0	3.714960425
AK001582	5.513853489	5.254610976	4.112346342	6.254731622	4.406573459	4.030033928	5.361846063	5.634399899	5.656627277	5.145835051	3.977037774	5.160800789	5.702763222	6.165511735	5.52056477	5.885645127	5.890601359	5.695478453	5.109585273	5.450283977	5.32590977	5.560603982	5.141620605	5.867789232	5.516638361	5.827504306	5.742352985	4.747744931	5.796729657	4.931970883	5.061857677	4.552930467	4.51041658	4.853772083	5.210429355	4.821724532	6.117159739	5.217218226	3.514784765	5.740718917	5.57916928	5.387939277	5.972279242	4.553234333
AK001875	9.043704694	9.578257797	9.387559639	9.53821798	7.813419632	7.25515611	11.90533473	8.123331539	9.092276853	8.149271098	10.73785954	9.1168092	8.172788784	9.316129465	7.308501948	9.154613216	7.060658251	7.42304121	7.784495725	9.482801991	8.195024046	9.453324961	8.819836943	7.333308441	9.429234357	8.028883996	8.100369813	6.897966815	8.857248859	8.027874692	7.148965976	6.691001071	6.947771101	7.562059342	7.861198575	7.673145945	8.592275591	9.285837749	8.624765675	6.97954636	7.574643861	11.21368217	11.02875927	10.51370774
AK001928	5.487704204	6.301008983	4.839873161	5.528249383	5.728811801	5.906844905	6.294658412	5.285772556	5.315179644	5.721024084	5.779613864	5.414797719	6.2908978	6.065499988	4.951973188	5.305973045	4.272498023	5.094884438	5.36333262	5.411197567	5.704543578	5.663635309	6.191470532	5.260359992	6.283862571	6.179644917	6.062196346	5.582308543	4.392042653	5.645709664	5.339471488	4.356259437	5.088616997	5.873162777	4.94762665	5.369049053	6.015094734	5.629427018	5.022338875	4.211614522	5.901731242	5.704452279	5.860302999	4.560669821
AK001975	6.670204356	6.852540841	6.025168305	6.516077445	6.603496025	6.666644908	6.542682726	6.691785002	6.713233946	5.846911001	5.341819383	7.066697475	6.811407178	7.204798538	6.240205018	6.550343925	6.747621854	7.355758152	7.221398159	7.078016553	7.328250285	6.832479834	6.633557491	6.639248594	6.889984012	6.881885474	6.989819225	6.731685971	6.848426345	6.945128695	6.634951121	6.449447284	6.582745776	5.274382275	7.318098973	6.535032195	6.597311308	6.343001495	4.093865998	6.390874115	7.293642583	7.176447187	6.894943607	6.497014185
AK002090	0	0	0	3.855297465	0	0	3.313615064	4.631088252	1.868364277	0	0	0	0	0	0	0	0	0	0	0	0	0	0	0	0	0	0	0	1.947318874	0	3.190766976	0	0	2.678434715	2.85992601	0	0	6.766734273	4.612827659	0	0	1.565754626	0	0
AK021537	9.573861462	8.699068769	7.948529854	8.308897589	3.611861227	2.645910073	7.17416174	7.713806942	8.355788581	7.105053087	6.982130206	6.822781535	7.669192296	9.294003699	6.957053545	7.456298763	7.137123342	7.351856828	6.745825306	6.14974712	6.358140757	7.96584244	7.614819374	6.246500719	5.993402494	7.325832765	5.657723162	6.396132598	5.495230325	7.29020666	6.947809886	7.06994412	7.379957871	5.426362615	4.153145621	7.833261491	7.136402194	5.906154734	6.23462542	6.125718423	6.315344207	8.345436463	8.604498723	6.925435796
AK021551	6.638359335	6.261649531	5.54285409	5.970889466	6.392113153	6.437202538	6.311541483	5.483967079	6.038159491	5.376915604	6.31651556	6.292725756	6.566164051	6.348399501	6.679866357	6.180190103	6.175865297	6.3105733	6.468555607	7.0069526	7.219516794	6.950564534	6.587420358	5.87601466	5.859967927	6.328774202	6.082489599	6.885925507	4.668101346	7.012690149	6.64787649	5.835184169	5.799153109	4.177175771	6.249857183	5.175635845	5.661397617	6.563139458	5.730260881	6.178757565	7.154134254	5.712564888	5.531138585	6.350282561
AK021563	3.992952597	4.308579084	4.421125785	5.206648839	5.434990747	4.537916351	4.719030533	4.394036042	5.201280227	4.453548283	3.618357304	3.977166385	3.807950462	4.04994994	5.041469666	5.520883025	4.852698174	4.199873887	4.962471587	5.246691415	5.46816945	5.070784384	5.075670146	5.766127896	4.844609778	5.803931073	5.486109674	4.333588895	5.253060064	4.432532603	4.945492058	4.914452939	4.875026638	5.278403654	5.629744261	4.989730238	2.90158943	4.345089145	4.057049171	4.43310759	3.730999452	3.433175168	3.891499918	4.844443679
AK021570	8.468256411	8.614054458	8.003858808	8.625369809	7.697841035	7.321805271	9.227065011	8.402305069	8.470109301	8.80463297	8.355184451	8.080480508	8.667901147	9.037724431	8.39257359	7.507579158	8.246861487	7.887896738	7.885030973	8.360204257	7.858659823	8.408978343	8.610036131	8.657215544	8.931407543	8.774291443	8.585281861	8.055871531	8.741756883	8.300332563	8.428215336	8.185945727	8.443676558	8.170619969	7.762133757	8.248323519	7.922928337	8.142423633	6.987914325	9.290584848	8.270226796	8.32670787	8.398026141	8.460067136
AK021664	7.111476846	7.59021842	6.629547218	6.504943839	7.878776613	7.316583864	7.478652008	6.428048282	6.423542542	7.415689258	6.817425682	7.664941911	8.208396482	6.686899163	7.954293494	6.366528448	6.280000651	6.203001934	6.427069939	6.708053334	6.869063876	6.209112142	6.372346869	7.461824454	7.690322752	7.7959678	7.93455144	7.932738664	7.278494651	7.619407896	6.893592277	6.376315289	6.554136351	5.723980412	7.900091978	7.216362583	7.470662164	6.609080572	6.918241299	7.530095581	7.615362418	6.890195971	7.307787755	5.862733633
AK021739	7.631425841	7.078163392	6.489865438	8.16942998	7.095168045	6.843387673	7.585841922	7.546276359	8.324213902	7.692406904	7.117850477	7.556960126	8.159433896	8.769628724	7.325131004	8.285905655	8.526134964	8.232256092	8.165293022	8.091411912	7.641727161	7.572281168	8.200650517	8.295640552	7.916887669	8.147992809	8.012319726	7.874719783	8.137362408	8.022885793	8.280989522	7.113460914	7.680612682	8.100916259	7.703984785	7.833942674	7.870025485	7.554378762	6.150012019	8.239078378	7.205311534	7.547766536	7.864014735	6.833501141
AK021804	9.692930322	11.32885996	9.724233091	8.095160105	10.86761705	10.92372758	9.932551002	9.247948302	9.081727047	8.728360803	8.502020699	9.379007344	10.54892768	10.47944602	8.869275438	11.11642	9.504310673	10.33326665	10.39372001	10.29397492	10.5974485	10.46879819	10.42470369	9.809758736	10.59267195	10.60103941	10.3245543	11.0045156	10.90305555	8.076837192	8.191599646	6.90436965	7.647792872	7.45953124	10.21244976	10.79864928	8.968666793	10.34843773	7.065513559	9.463993876	8.528788547	9.720994771	10.32723794	9.11785893
AK021876	6.962705089	6.951601855	5.897988252	7.164154214	6.000464977	5.837024325	6.579571272	6.467962551	6.9211437	6.409992906	5.984645223	6.472311661	7.11569771	7.512080638	5.726425467	7.504674786	7.814693067	7.457423025	7.029035332	7.514393092	7.197662416	7.04112016	7.238120358	7.436603798	7.277459967	7.276947861	7.378652951	7.023978497	6.873245949	6.99387406	6.429598182	6.248337452	6.704585938	7.260147852	6.674438194	6.450498569	6.734073806	6.747620045	5.113721795	7.259150105	5.757473011	6.954999828	7.521607232	6.110455276
AK021888	8.976914885	9.259296624	8.958310246	9.015323235	8.299089529	8.201614703	9.196569282	9.064892804	8.7892364	8.363772617	8.389429631	8.341355194	8.664000193	9.276329089	8.861708767	9.306363147	7.542994059	8.091287057	8.324702218	8.191898761	8.132845082	8.813026729	8.565963402	8.283169536	8.43132547	8.653812102	8.720017141	7.814673702	8.951829272	8.182879238	8.013911556	8.035288999	8.390027562	8.116668417	7.9647815	8.843977475	8.253644807	8.405840304	8.149343054	8.36909782	9.427491501	8.968328053	9.268932487	9.701955597
AK021933	6.376276109	6.237919756	6.301833533	5.855148234	6.384100861	7.153782969	7.21482401	7.68065988	7.55388617	5.650353796	7.676023485	6.657027988	6.633226242	6.803161724	5.773450044	6.791702041	7.595955769	7.449360567	7.418662407	6.283978741	5.565530784	5.663635309	5.558602929	4.876793642	5.267550462	6.235272953	5.594754735	5.673483321	7.224404224	6.425402985	5.714138263	6.10924682	5.424590035	5.600928772	5.58340947	6.393813429	6.237136463	7.073128218	6.968069719	7.399146713	7.029059311	6.161315936	6.321241528	6.954756147
AK021977	9.406310896	8.903716777	7.577760043	10.07775117	6.477729927	5.843121598	9.674731172	8.624721125	9.1716886	8.762513137	7.682159854	8.026514388	8.446449876	10.17869357	8.40466401	7.690180773	8.49925102	8.450905024	8.156719478	9.174659811	9.220408712	9.804424002	9.458711751	7.983012614	9.072638633	8.462800837	8.091311374	8.237912819	8.235248054	8.183773548	8.339378292	7.428020949	7.502644661	8.107429933	7.94127497	8.123343296	7.946589302	8.916302588	6.23287585	8.278563588	8.372292	9.189098162	8.890564083	9.736306606
AK022030	10.78069433	10.89442837	10.58829522	10.58730873	10.6131629	11.26811597	11.42294539	11.07219299	10.80870475	10.88520473	10.7551183	10.72083502	10.82383659	11.04211486	10.82149622	11.52393281	9.847603423	10.13542158	10.36142487	10.99556229	10.90528544	11.19705971	11.20277066	10.11562557	11.02895274	10.66262112	10.84960794	10.15661934	11.68432246	10.32913994	10.59188641	10.56267925	10.57210511	10.39427828	10.85308865	10.6877012	10.81769	10.86816521	10.8546175	10.50676572	10.36020035	10.90330636	10.73011163	10.79688765
AK022382	6.162711582	6.417029544	6.018800852	6.86707524	6.580711039	6.12359401	6.386447407	6.379860871	6.704275279	5.670701951	7.101890598	6.329824915	7.449923906	7.267024504	6.496398586	6.206426928	7.182986441	7.083855284	6.711113407	6.300318711	6.059377598	6.516652056	6.402352274	6.32850636	6.355455293	6.713759066	6.262905983	7.597566427	8.048783186	7.360140049	7.214408644	6.332522355	6.631733873	6.727284386	5.931847274	6.529996598	6.292090775	7.265231888	5.260789225	8.004503173	7.144150454	6.277066327	6.679796632	6.025110144
AK022787	0	2.455222037	2.289123935	6.164876826	-4.79725309	2.654858507	7.845232468	8.857875923	0	0	0	0	4.990062964	0	0	0	0	0	4.994485365	0	0	0	0	0	0	5.162458171	0	-0.144611711	0	0	0	0	0	0	3.697310227	0	0	5.953409212	7.216312699	0	7.409194102	0	3.79769518	0
AK022793	6.334738037	6.415761198	5.974512691	7.455991598	7.822632338	8.666186446	6.080373417	6.592559945	7.108523625	6.082225457	6.838651726	6.01171427	6.543769423	5.912371744	5.98936232	7.765899499	7.685474564	6.878561873	6.812839757	6.190350695	7.158875117	3.397023852	5.880968249	7.806311576	7.234190346	8.041828725	7.197382544	6.898818391	7.257101218	6.718628902	7.702699077	7.498037146	7.127786736	7.401716582	6.67355377	7.509068392	7.318831617	6.718796192	6.924758319	7.014803017	5.238522045	6.10654914	4.587663983	4.245796742
AK022898	5.96391531	6.233124059	4.482261808	4.064670167	6.158851618	1.171909447	7.940916246	7.631152009	6.728824063	7.399594465	5.935207864	4.171351011	5.074156934	6.9781954	7.157027305	5.35488034	5.529890629	6.068536338	6.355644141	5.204484328	5.191444044	5.152416849	5.631869951	7.727931815	7.723216898	8.274104949	8.260834	6.181272878	7.310520815	5.801317349	5.849480378	7.021360763	6.89363517	6.334606753	7.751276877	4.67910929	6.425450179	6.21874748	5.718163335	7.926486317	8.080114036	5.699562726	5.467690158	6.536873938
AK022914	12.21289017	11.99783552	11.57657434	11.61124849	12.97849409	12.09702333	10.95587103	11.70820284	11.52970038	11.55206704	10.88565321	10.61571075	9.308582348	10.05495176	11.14825511	12.52815186	12.14810735	12.30975695	12.34311906	11.11962415	11.87907648	11.47557647	11.15120912	10.94981088	10.56810956	11.1997212	10.78972722	11.59516898	11.91971343	9.69707209	8.881564368	8.426047345	9.239931315	11.39469186	14.18923693	12.46501779	11.55735216	12.40188989	11.87933413	6.384867541	7.434218601	10.79492058	10.6679249	9.523146256
AK022915	10.36969774	11.02919364	10.71818766	11.2639052	10.91024702	11.30645453	10.58509094	11.52144014	9.991137694	10.68973317	10.58519063	10.26407332	9.935641988	10.21761978	11.47290405	11.62494821	9.585122309	10.546384	10.84050058	10.43168304	10.2961097	10.5841971	10.13699111	9.918283387	10.97471518	10.17365503	10.65451758	10.48059801	10.83248867	10.27510776	10.90478278	10.10374947	9.949088882	10.24835715	10.51128711	9.920072065	10.096519	10.46314426	11.01184591	9.713131847	9.829080222	10.8173812	10.36749033	10.73814193
AK022993	7.05771159	7.113994816	6.009099617	7.658339777	7.190061959	6.904295635	7.325269841	6.975487515	7.66265075	7.17573518	6.44025842	7.253559796	7.536016955	8.079542289	7.458942447	8.595817378	8.653517192	8.383301634	8.371524206	7.901063245	8.162091951	7.695736918	7.840272139	8.008302345	7.673935867	7.782693851	7.744577395	7.258237399	7.64850704	7.534720404	7.686371448	6.621339874	6.877449347	7.596369968	7.17388628	7.561244224	7.618278577	7.460685063	5.93689127	7.935293491	7.215412154	7.396687022	7.530949653	6.169657237
AK022997	7.095824173	7.01490304	7.04685071	6.823691401	5.095236686	4.378588655	8.104535964	7.511569606	6.687488708	7.077595402	6.339718481	5.851149407	6.590597866	7.862486507	6.881971764	6.505086242	5.107386719	6.10707036	5.654856992	6.645477244	4.924097653	7.055169914	6.994218725	4.002256209	6.847902927	5.113880433	5.42855652	4.827917421	5.711998324	5.354033206	5.283347418	5.781246401	5.821596845	4.807769555	4.187007369	5.856240844	6.073456988	7.204941231	5.416873204	4.630626263	5.52420362	7.170962402	7.21002666	8.018076413
AK023033	4.920862527	0.503665903	0.460075495	0	-0.781311056	-0.781311056	3.315776098	3.287021743	2.931297162	0	0	0	0	0	1.133114618	4.603223915	4.818165431	4.880284725	5.274604239	4.832890014	6.149125282	5.200120781	5.507133914	5.108768777	5.141869605	4.476163722	5.101783523	4.544440349	0	0	4.668660541	1.056523605	0	0	0	3.892182932	3.420716548	3.420906097	1.204003557	0	0	0	1.448955808	1.450523581
AK023040	6.740744513	7.984488658	7.679553184	8.547506444	9.185577388	9.871927398	8.37449238	8.199015046	9.386074381	8.117675158	9.019913913	8.268862836	7.001888132	8.117317702	8.444001788	8.323699507	8.5712158	8.3434401	8.373256032	8.234966195	8.72402321	8.367728741	8.18693958	8.808682215	8.580180167	8.914133735	8.665008877	8.836438777	9.590031575	7.541812924	7.63654445	8.786506041	8.555806419	9.738950772	8.489336032	8.173412042	8.150618168	8.819813992	7.776023324	8.711962793	8.621707092	6.960006021	7.77474147	7.278388379
AK023159	9.340988906	9.656449753	9.23518408	9.209861904	8.469451541	8.841273028	9.330880651	9.375917503	9.119385058	9.190149138	9.308707774	8.766636638	9.022095157	9.245340526	9.360776386	9.070024453	9.161499115	9.057410062	9.182871143	8.780466969	8.366125884	9.117149175	9.120137571	9.068042532	9.017802957	9.314588257	9.25777827	8.508798181	9.290718156	9.17879369	9.196513358	8.587443407	8.803904127	8.713958452	8.285698878	8.905263302	8.955184351	8.347337852	8.221508352	9.576881074	8.885005463	9.198852334	9.085516107	8.590973911
AK023178	7.631534408	7.27432421	7.474758704	7.974466113	8.041746933	7.069169208	8.195729633	8.08081586	7.980544198	9.214817732	9.299039833	8.160800732	7.922889414	7.4386254	7.509893079	7.966515023	7.532273047	7.517865263	7.475700077	8.281594007	7.638038606	6.883841841	7.728912533	8.828896725	8.155049312	8.680133882	8.474685293	6.696204149	7.385637228	7.9614098	7.073026744	7.382434955	6.943790592	8.282666375	8.721478995	7.799383664	7.63599101	7.993861385	8.268318586	8.012936584	8.735933455	8.537298637	8.269005312	7.090284861
AK023288	8.689467234	9.023810265	8.653959166	8.437994962	8.809600894	8.785451414	9.299113986	8.765842566	8.865061245	8.988035047	9.03067568	8.326135757	8.939239489	9.530229562	8.909033821	8.270288836	7.725193915	8.31531056	8.493440924	8.88085141	8.734529064	9.176543991	8.977211767	7.954652689	8.616611802	8.727950566	8.840757241	8.158980315	8.793663744	8.34012725	8.313370783	7.657239342	8.000574939	8.171755436	8.425102601	8.550331889	8.758352602	8.824945934	8.734820001	8.910463373	10.45476777	8.838432696	8.794112265	9.380460484
AK023304	4.946920997	5.034490303	5.504570375	5.019574083	7.283750707	6.866633339	6.056987867	6.246620218	6.39496643	5.196559656	5.461821466	6.156644216	5.269491561	5.496067108	5.201615148	6.041697131	5.75485024	6.004302575	5.85685457	6.170043561	7.222505377	6.082600905	6.472449089	4.956525242	4.97230285	5.108709477	4.674679689	4.506217028	6.030304224	5.287128573	5.984985302	6.357438001	5.862373793	5.890869432	5.674637115	6.215316119	5.315962912	5.186925629	5.32601339	6.290464363	6.299439186	4.830078976	5.725280745	4.556425665
AK023417	10.5611647	10.75928522	9.455669628	10.99049253	10.08877501	9.836415387	10.4221863	10.02830892	10.71353499	10.30867721	9.57125017	10.18908333	10.89375964	11.13909915	9.703833387	11.37283598	11.07630036	11.03702316	10.85458091	10.83459961	10.93629979	10.77785711	10.84134438	11.17291476	11.17863338	11.46565218	11.04983722	11.38824491	9.613317176	10.59978848	10.59981972	10.02059302	9.995703067	10.88161777	10.78563666	10.78206675	10.58719492	10.7457068	8.808324465	10.99055015	10.35242286	10.52926361	10.86840605	9.978298855
AK023457	8.17616766	8.221895778	7.52961484	8.419569168	7.877559189	8.05449649	9.273041259	8.2025131	8.217364965	8.643931562	8.067915224	8.240135692	8.448540072	8.832491385	8.985882684	8.883370269	8.008112117	7.968725931	7.99957476	7.966262258	8.033563052	8.700515917	8.337754623	8.552441378	8.995059314	8.695921158	8.512777676	8.51993169	8.668495902	8.338636666	8.620102565	8.104567622	8.163698162	8.48156301	7.995981631	7.877543548	8.201227811	8.950937369	7.59407395	8.474801887	8.629182652	7.723440228	7.777701826	8.606709017
AK023507	8.395515836	7.035078633	6.249269212	7.49697932	4.697190803	5.200865061	6.526213413	6.922142464	7.249042077	6.561968892	6.165162243	5.851149407	5.373732688	6.096821483	6.295826457	5.716131773	4.920707893	6.377618319	5.574078245	6.078269258	6.770409494	7.697140959	7.389452089	6.342226815	8.210764686	6.723940271	6.469925346	7.616201312	8.529421687	6.221034426	5.426599353	6.604146915	6.934459802	5.825037526	5.434745678	7.058792462	5.76548325	6.745239931	6.902605057	5.935975208	3.872096374	6.447152915	5.983762891	6.665594422
AK023515	7.935437147	7.236855754	6.814043733	8.339623348	7.227969179	6.745203694	7.378445332	7.143771108	7.669148565	7.574470374	6.883075189	7.284650265	7.786203516	7.89775	7.072191775	7.752940689	8.558036383	8.35531978	8.230657993	7.778213243	7.707944402	7.674510666	7.561378875	8.028828501	8.098813508	8.168993758	7.847967272	7.755628892	7.499103432	7.445815406	7.560079247	6.904889794	7.139087247	7.756223578	7.459624027	7.389584477	7.75909635	7.34784422	5.479764458	7.906519014	6.789620377	6.974921206	7.79769518	5.850219154
AK023548	0	-0.234480819	-0.234480819	0	-0.234480819	-0.234480819	0	0	0	0	1.378429677	0	0	0	0	2.731027961	0	0.559671581	0	2.76841926	0	0	2.504014981	0	0	1.469839885	1.460925151	1.282642353	0	0	0	0	0	3.116079541	4.543255761	0	0	2.778526878	0	1.370044872	0	0	0	0
AK023566	8.179067399	8.555800402	7.607672259	8.311959004	8.411529596	8.870217435	8.89675325	7.960929827	8.528089267	7.36481187	6.957222991	8.487055905	8.89853586	8.618310338	7.485987773	7.877468844	8.019090518	8.369860896	8.484628157	8.597644886	8.713599608	8.860550304	8.548466442	7.722126148	8.349630288	7.830367966	7.994383187	8.251200812	8.100149617	8.522870602	8.423041179	6.842044824	6.859672116	7.834853644	7.863914803	8.125093561	8.235789633	8.284277421	6.399220123	9.412685586	9.481711341	8.071965244	8.425727722	8.14406777
AK023614	13.02529444	12.59421161	12.93879893	12.55635762	13.49458532	12.47949915	13.91882538	14.27161687	12.90079583	13.19696366	12.24605476	13.26705179	12.75693949	11.80050192	12.99722159	12.39811475	10.42123298	10.85062507	12.16979487	13.38216955	11.89859941	12.46719598	12.93575921	10.11892158	12.85400685	11.66753156	13.46535055	11.77972508	16.87652577	10.5845479	8.950682345	13.27560383	12.01303539	11.55411231	13.48841516	12.61442019	12.72308999	12.71909495	13.8870956	10.50316267	12.87888183	14.31922066	12.65019848	13.2133912
AK023627	5.693066217	6.735287953	5.910399092	6.030584544	6.861730977	6.930417983	7.583265399	7.409061637	7.847542202	6.755052953	6.559563988	6.734850007	6.883278956	6.662478518	6.867300859	8.061565398	7.334411992	7.845916088	8.053905403	7.790603947	7.804244229	7.357956695	7.389452089	6.082744379	6.309311284	6.48374445	6.52588276	5.86889748	6.178202489	6.265642047	5.921889954	7.064250992	6.865996223	6.553171344	6.189577114	6.955267147	7.097213939	7.073128218	6.354635868	7.737154921	8.214531168	7.069336637	7.740136722	6.09992249
AK023629	8.318507491	8.216981785	7.419879827	8.898126147	8.81436773	8.130980844	9.139914062	9.311420111	8.6956152	7.655124763	7.918088466	7.24689415	8.700590058	8.843069485	7.72939767	8.989733189	9.722383613	9.341287817	9.307005551	9.054375532	9.303091534	9.084756486	9.026910362	8.824068886	8.998790567	9.099778363	8.990507972	7.569841235	8.697672619	8.424101688	8.116098199	7.999208618	8.26846376	9.415072316	9.019582028	8.629757923	7.880366146	9.747006459	9.123382897	9.044840064	8.139739785	8.245261009	8.522367717	7.730876382
AK023809	3.353579624	4.438824453	2.741374008	2.804884553	0.392923602	4.08357692	3.511361731	3.301745127	3.853472506	4.087688296	3.775710504	3.372922901	3.256242782	3.78987282	2.195332563	6.195334524	4.148641443	3.318048346	4.611353751	4.385185945	4.848732711	4.8011224	5.134915204	4.777544856	4.11380164	4.945935795	4.672698033	6.57485085	4.392042653	2.924091421	3.190766976	1.654906621	3.372080299	5.28641294	9.154219882	3.843530661	3.95705507	6.70817035	4.533829712	3.909327324	3.668909164	4.364798666	4.444835781	0
AK024092	10.5609082	10.73989367	10.32585464	10.55275824	9.69312266	9.236000246	10.35176257	10.38692406	9.752871984	10.60416289	9.886306129	10.99481409	10.66346556	10.37535071	9.658411753	10.07936869	8.662185434	9.235348817	9.539911382	9.488458155	9.79521103	9.980370437	9.704351412	9.585078531	10.80295774	10.51624914	10.65523909	9.75886069	9.043637672	9.536119641	9.609334936	9.420815111	9.37721545	10.4511506	9.324884817	9.476004272	10.51003757	9.801964732	8.66262312	11.22154212	11.32924645	10.40944692	10.58403595	9.587835401
AK024119	0	1.593520284	1.538459355	1.320199281	2.370420153	-0.360141002	1.993075805	1.808644079	1.868364277	1.790794912	2.351115335	1.093911708	1.289885626	1.448528869	0	0	2.717824577	1.367247386	1.245947149	0	0	2.850254674	2.450032921	2.117328726	0	0	2.171750221	-0.360141002	0	1.837620912	1.89154397	0	2.737456223	1.056806807	1.358928018	0	1.388532865	3.414383957	2.29611755	2.059899338	2.348450405	1.565754626	2.985576065	3.510763637
AK024134	8.055608151	7.501351422	6.357333509	8.07951672	6.789434335	6.449456191	7.508598389	7.164560859	8.197893214	7.591223701	6.909530287	7.253237972	7.902209539	7.981078866	6.817647677	7.845583332	8.399575132	8.149674892	8.100507327	8.071557564	7.905622473	7.445512724	7.704006537	8.248109724	7.650466125	8.329766578	7.820486641	8.260300439	7.606197501	7.687737625	7.333377455	7.481742777	7.613457483	8.424914188	7.581206477	7.541600914	7.883829574	7.438624467	6.340082201	7.85797114	6.306170512	7.538060585	7.713508412	5.601562866
AK024141	3.080830945	3.384623332	3.761724792	1.997838659	5.157269671	0.841114258	3.079313272	3.75655841	4.473103062	5.196559656	1.609326023	5.17672653	4.078605886	6.421820862	4.889454956	6.077675405	3.603786686	3.927707761	2.354798077	2.443041615	2.84419335	2.037606529	3.077324395	3.46161951	3.431345923	4.355370588	2.645827327	2.164844508	5.930453558	3.323327514	4.741361737	1.659845671	2.137949557	4.428016182	1.358928018	3.557110611	3.184377881	2.543723003	2.29611755	5.226896866	4.954831076	6.200299403	6.33243539	5.727707206
AK024242	3.683482416	7.560250688	6.575539643	1.750722028	2.588074174	2.785822272	6.500082868	6.647805101	5.516180268	4.174764367	4.064527751	2.615423498	4.539427795	3.123113274	7.06924627	9.40105871	5.10388035	3.94260715	5.234165279	4.670582926	4.290869164	3.171934843	4.54358426	5.420765133	5.077111933	5.272908428	5.469654301	7.894618663	4.290403394	4.393307426	3.976743572	3.700200008	3.065161177	3.911134064	8.403128741	7.579463569	6.79630743	7.206200388	3.888211403	4.786215251	4.418324347	3.815099386	4.425219534	2.307837859
AK024243	6.772006885	6.002039849	4.909006541	6.837920587	6.771625787	5.923213877	7.111479549	6.201697646	6.583246274	6.539252688	5.60123087	6.436287409	7.43891201	6.845863579	5.846178524	7.196788894	7.582476641	6.966476977	7.070704403	6.869342878	6.783217786	6.46306413	7.029484438	7.129265813	6.552609554	6.807468911	6.973411258	6.581066522	6.340073851	6.385314555	7.063265273	7.232822347	6.87285109	6.956143843	6.104198826	5.532394775	7.110282687	6.667840031	5.824550139	6.835434857	4.501486938	5.999223818	7.519024022	5.397225715
AK024248	8.753568063	7.818954938	7.254329869	8.570639716	7.08816306	7.197753473	7.420597415	7.636697207	8.055349297	7.95785148	8.054342949	7.429263675	8.119885682	8.518637833	7.461484331	9.356173214	9.633322067	8.995349658	8.639292318	8.963503195	9.08246679	8.256677891	8.727282329	9.124410476	8.070989836	8.326668107	8.256292429	7.433059853	8.712877723	7.997969771	8.091652132	7.835266035	7.919593038	8.603537395	8.033086887	8.606710457	8.30746979	8.545259854	6.793059583	7.70475317	6.957224802	8.034487806	8.703316861	7.142361003
AK024736	4.397127554	3.104928815	3.620324821	5.426967749	6.154544069	5.521311941	4.050930965	4.305493932	4.638098261	3.536405626	5.427854224	4.846077317	5.172817682	3.518817208	4.854771703	6.112778233	6.185849962	6.451875165	6.685962445	6.459868086	6.752532802	6.113343639	6.497614266	4.790657177	3.817573182	4.699948588	4.670713651	5.680264328	4.392042653	4.234680985	4.851781541	3.591956458	4.697921046	4.751599205	7.074204293	6.229881437	5.61165753	3.365632135	3.308131338	5.214634712	3.39914311	3.673775567	4.572008454	0
AK024936	3.516698836	5.015045736	4.759868567	3.855297465	3.161335501	3.65010385	4.873717564	4.556316607	4.556739743	2.565623914	2.351115335	2.469385937	4.197003578	2.156588189	3.225463424	4.697806622	2.374093664	3.927707761	3.581825668	3.960790243	3.360583981	4.046856964	3.077324395	3.224541272	2.091748146	3.922130474	4.068295507	4.241770746	1.947318874	3.497842951	2.958991531	2.902938289	2.137949557	4.428016182	2.85992601	4.494486832	3.801674355	4.345089145	2.29611755	4.883921296	4.596479618	4.4959224	4.842056665	2.159029908
AK024998	1.317421724	3.035545066	2.536000654	0	-0.431404522	-0.431404522	1.993075805	1.808644079	2.931297162	3.066978577	1.609326023	1.708867067	1.289885626	2.629447087	1.133114618	1.413326534	0	1.367247386	1.245947149	2.790179778	0	1.352091332	2.797507136	0	0	0	0	-0.431404522	1.947318874	1.193519874	0	2.083976074	2.137949557	0	1.358928018	2.489530793	1.388532865	2.543723003	2.29611755	2.059899338	4.423836784	3.433175168	3.270606537	2.987737217
AK025061	5.418921592	4.859272729	4.704694654	5.313154593	5.829926759	5.282039287	5.73442138	6.046171292	5.038577912	4.931714175	4.33028476	6.074264959	6.430621745	5.756812332	5.804585419	6.451249236	5.847570664	6.263586279	5.803639507	5.406676741	6.171566966	5.135946095	5.846684335	5.627335953	5.688943355	6.05461032	6.145288078	5.139184411	5.015095637	5.354033206	5.460739154	2.677974528	4.170470135	4.965738774	5.326380252	5.057955739	4.83329951	5.249332964	4.057049171	6.924144317	6.632653075	4.727060014	5.477247071	4.052907081
AK025117	9.01069626	9.469868276	8.736629065	8.83317416	8.257582891	7.909974525	8.914106913	8.786435253	8.466004816	8.573944313	7.445572234	9.033460828	9.216542618	8.98286365	8.29300791	9.394583649	8.489598872	8.792263452	8.702650134	8.728182168	8.458505766	8.857172687	8.565963402	8.951742015	9.333987045	9.55691292	9.404251624	9.029839784	8.246961835	8.966923745	9.041117711	8.143821202	8.257334387	8.373206707	8.482534983	8.764538429	8.610905383	8.656698322	8.046095953	8.842360306	8.469000412	8.775287775	9.328379879	7.998655954
AK025127	3.76333437	1.94679527	2.882500571	3.823615134	0.329042834	0.329042834	2.845040303	3.134998096	4.41780845	2.609900036	1.332168623	1.499056135	1.715118892	3.627778964	2.110170259	2.334087562	1.828753936	2.699913667	3.614507891	1.639410285	0	2.402116608	3.399659398	0	2.091748146	3.509617376	0	3.365845737	3.070135167	2.198811854	2.426846616	2.425902387	3.702451495	3.588575167	0	1.778657904	2.306909664	1.658924362	2.103855404	2.682566175	1.337977778	3.182141015	2.685385372	0
AK025140	10.32568747	10.16326796	10.03341911	10.23851916	10.13903396	10.68462994	10.72327243	10.53955556	10.59180248	10.76008091	10.02657482	11.08139478	10.48932014	10.31305717	10.32027011	10.46632858	9.975504247	10.27476915	10.5187287	10.67019268	10.50238156	10.71576594	10.81393862	10.13742954	10.64891176	10.38674954	10.59686999	10.34491802	10.93397117	9.975826504	10.34057935	11.01346136	10.97835053	9.956332819	11.08799709	10.69412005	10.82702404	10.16792512	10.66155399	10.82802707	10.37961034	10.28906952	10.41557731	10.16130779
AK025288	10.12942169	10.5752737	9.598382677	9.938901668	9.330980691	9.266325529	9.56631173	10.13879401	9.386074381	9.642571262	9.701684369	9.721010967	9.504686977	10.00833214	10.48239886	8.970725146	10.1483383	10.07890962	10.63433676	9.174733669	9.259562578	9.507299948	9.670635175	9.972030451	10.28651254	10.28016512	10.54537654	9.900592142	9.487838943	10.19982313	10.18285677	8.414358764	8.688476317	9.722348924	11.04018787	9.742292434	10.85497174	9.590074714	8.251628991	9.985384141	9.458595448	9.634685539	9.890411558	9.731667589
AK025321	1.317421724	4.045693547	3.269613778	1.320199281	0.578743959	2.333758375	3.313615064	2.249352304	1.868364277	1.790794912	0	2.138670364	1.959834467	4.553412609	2.52938862	5.572227821	2.374093664	2.056430117	0	3.069779438	2.032284738	2.500408809	3.689831619	1.416542031	3.431345923	2.182636053	0	2.095867131	0	1.193519874	2.340699369	1.056523605	2.963977331	1.660218488	0	3.73435274	0	3.795190052	1.851024161	2.52465502	0	4.616115153	3.712675742	4.052907081
AK025511	7.456416393	7.066474791	1.237080103	6.764533939	1.237080103	1.237080103	0	5.977623811	3.935755456	7.312744333	4.870552244	5.936740617	6.625223183	5.2136467	6.73407904	6.389325264	6.154839289	5.419038246	5.979226203	5.426165488	4.646407864	5.865399885	4.547261792	3.928247717	4.208498929	4.945107136	6.85279413	1.237080103	5.566532731	4.6887152	4.613822203	4.022223992	4.888895079	7.044628477	0	6.67846448	7.772290548	4.358741436	4.475839099	6.18191024	6.377266764	0	6.407863155	0
AK025664	8.005554184	8.164286459	6.927968776	8.518765039	6.830001801	6.535129163	7.890790409	7.125654308	7.553479015	7.682161425	7.573339944	7.70667419	7.942768729	8.164078956	7.164966911	8.825562698	7.283272436	7.457941639	6.920661212	7.86709593	7.54930014	7.800439924	7.521857457	7.455663411	8.16459528	8.25534197	8.032259466	8.191032166	7.200787151	7.392881234	7.362538852	6.410050638	6.74097772	7.677558352	7.110764096	7.205574899	7.881653533	7.508675138	6.564539544	8.14544977	8.184875343	7.478729426	7.661075345	6.836785867
AK025726	8.419543859	8.975899581	8.441103792	8.644439197	8.732833287	9.067630941	9.187673281	8.965491744	8.363822191	9.38586951	8.768543478	9.367258414	8.918104922	8.982321141	9.367360014	8.352841187	8.699157385	8.73179087	8.697558722	9.29943158	10.0309201	9.254940937	9.414376935	8.591114888	8.499761367	8.820150716	8.555950143	10.11962547	9.696182654	9.377774023	9.504547269	7.580525161	7.640597452	8.144805281	9.530920686	8.964451432	8.361631533	9.11578294	8.133756785	8.396699761	8.16711347	7.719554273	8.261379199	9.039298024
AK025793	8.785435209	9.26560559	8.505945087	8.412867709	7.720174176	7.64268293	8.79329746	8.276759147	8.498095221	8.637707539	7.972883958	8.351413014	8.709532091	8.848600211	7.637281964	8.389587061	8.077761732	8.164605128	8.195648145	8.078048143	7.853271138	8.318894908	8.429406742	8.336299782	8.628554068	8.955868464	8.743807795	7.790246	8.765531015	8.914013282	8.976605728	7.924222528	7.510829191	8.198529733	8.38514339	8.712571872	8.543682568	7.073128218	4.953589422	8.876813657	8.722996187	8.640048157	8.943538927	8.469831989
AK025975	5.992599321	8.853354197	9.115347873	6.619198604	7.870443927	8.673990196	5.990905161	6.605412298	6.014096595	7.394751894	7.931059468	7.839446495	6.935309851	6.096821483	7.372236529	6.276520417	6.741429376	6.292950349	5.574078245	7.380941292	7.824055366	7.137029271	6.372346869	8.845798935	7.712933686	8.634666508	7.476038847	7.958478474	7.405462489	9.802452984	7.702792921	4.565486639	6.036192306	6.602122077	5.01341333	7.475286408	7.819662397	6.166985768	5.960643883	5.452503961	5.241646679	5.257242177	5.983762891	5.727707206
AK026101	7.81269386	8.043297296	8.508569531	8.59703777	8.361556947	8.515773698	8.661439331	8.333835449	8.529487331	8.111272077	8.041877418	8.599434346	8.411915037	8.700547364	8.544249806	8.417931528	8.212746502	8.412156767	8.343101921	8.408361148	8.815979824	8.332858114	8.332835781	7.488892952	7.300186443	7.044103926	7.177255745	6.753118159	7.544401539	8.577360092	8.470442821	9.443905724	9.284127691	5.195765852	8.220811643	7.847113648	7.632348225	8.453008797	8.37006218	6.268092443	7.39920141	8.559881908	8.26316765	8.697677435
AK026244	5.650842287	5.575649184	3.931418112	6.157029183	4.374770466	4.502109455	5.257787617	5.485579975	5.606480947	5.420244312	4.989429279	5.570320892	6.454590515	6.13282029	5.104877059	5.716131773	6.227261806	5.931484403	5.084141276	5.63855373	5.565530784	5.790476745	5.07630662	6.281599182	4.999779343	6.200974534	6.441111114	5.239349106	5.357270532	5.942367456	5.67640668	6.153691546	6.73392611	5.916899514	5.381580185	5.650673502	5.721917676	5.249332964	3.514784765	5.898137812	5.016937469	4.616115153	5.350228044	4.556425665
AK026379	8.050501551	8.677003767	8.099462159	9.439028345	6.140915822	5.662119298	8.966626713	9.431731624	8.814985007	9.292231799	8.881428209	8.716896318	8.250147783	8.459624602	7.159919492	8.445729828	7.283659904	8.180404128	7.904984544	8.242102982	7.784157253	8.857172687	8.852715273	7.677175493	8.354312308	8.114295152	8.345524783	7.896083986	7.768842237	8.917857632	8.137084453	7.717698627	7.742490852	6.56967349	8.330082255	7.922246578	8.253644807	9.270872714	8.861539883	7.908709013	8.99011364	8.736030146	8.318945399	8.065513728
AK026502	6.268703211	5.349561148	4.683027952	6.662481836	0.086548334	3.47902893	6.514501441	6.950157126	6.207649908	6.255281313	5.779613864	5.034152365	6.465483835	6.560439597	5.037805743	6.6070839	8.195141374	7.715688251	7.440131479	6.620751235	6.763654729	6.775341081	6.551021558	6.250302373	5.958252288	6.12983008	5.962310557	6.359879457	5.983524016	5.484183997	6.22839946	5.600394613	5.878311629	5.453648	5.326380252	6.499408237	6.267756379	5.526337001	4.891573813	6.76507656	5.417265387	5.752981958	6.097485407	5.819114064
AK026512	3.080830945	1.604710803	3.28713902	3.520930329	2.252765835	3.114304064	2.4518763	1.170927778	3.361648102	2.837970915	0	1.093911708	1.959834467	4.655932457	3.028552274	0	1.921969542	2.871669278	1.904381675	1.984982964	2.032284738	2.500408809	1.99138687	2.586968194	2.911746313	1.469839885	0	1.836857016	0	2.620211662	2.682717516	2.677974528	1.708219775	3.097990558	0	2.838871846	1.388532865	2.895539916	2.29611755	2.059899338	1.898600356	1.565754626	2.63001199	3.714960425
AK026714	7.813459672	7.984443582	6.997414034	8.300975851	7.880400038	7.274291339	7.6309071	8.477431545	7.616327668	7.465837532	6.230658867	7.617222513	7.871647115	7.599705652	6.483565692	7.809022981	7.660331622	7.775577777	7.986446832	7.848882165	7.988364996	7.964766765	7.853885033	8.212663844	8.634488333	8.385041554	8.459823102	7.936401924	7.144808665	8.204128191	8.009745481	7.052562183	6.826043996	9.177673356	8.082398954	7.96169334	8.414038626	8.221450915	6.401891905	8.837820325	8.618205197	8.299767434	8.722943402	7.928138073
AK026736	5.958386432	9.845146872	9.491112723	9.793160346	5.108644165	6.491498925	7.762292227	9.426493064	6.777400434	8.427009617	9.999151509	11.14343876	9.516121298	8.014941629	8.598554452	0	6.814755626	7.500601205	7.710839496	9.133529845	9.682175462	9.661811535	9.14131649	6.979667338	7.644009159	6.836357629	7.447347678	7.812262539	6.178202489	8.321963724	7.205031278	6.153691546	5.603449728	7.680752248	3.377078116	4.918117484	8.800847557	5.575883268	5.32601339	8.223634586	10.28251168	7.772122266	8.170912668	2.987737217
AK026758	4.011758681	3.445253669	2.552225213	4.429876511	3.290487213	1.833018077	2.009189769	4.001691782	3.692686843	4.0939369	3.164865942	3.002042466	3.177779566	3.983683782	2.923550867	3.537689718	4.396144964	4.0191032	3.327655826	3.964896199	3.503068055	3.662395996	3.9919267	0	3.736906756	2.280483377	3.084857287	3.544305906	2.050407209	3.966645923	1.993258788	2.247107288	2.312738923	3.198185631	2.151495013	3.804345537	2.147443703	2.944647232	1.912272625	3.758693084	1.306493822	4.451372065	5.346552074	0
AK026777	5.460094429	5.798643588	4.888074532	6.005254744	5.858118997	4.705987312	6.768133034	6.330681343	6.554032514	5.734418747	4.998251684	6.106691063	6.64577295	7.699217085	5.380050304	6.082287363	6.384125934	6.29440298	6.253774547	6.025843951	6.268157078	5.764337284	5.495759872	6.079542658	6.181547493	5.924444677	5.974427159	6.286667581	6.496140512	6.307036742	6.890629454	6.769213086	6.545756888	5.724275257	5.053396926	6.435701546	4.489049024	6.855676002	4.916077976	6.668362453	5.655344018	6.001432806	6.166523645	5.12295843
AK026873	4.895048401	5.890679034	5.736794366	5.908976819	4.514011273	4.583591051	4.575808493	4.841575172	4.638866085	4.775265948	5.276901294	5.344430318	5.674059569	5.355067189	5.919688228	5.657905875	5.13226937	5.702935845	4.669278787	5.544747286	5.16558986	5.707595464	5.619695971	4.250207453	3.232861041	5.341897608	3.730089796	1.755250698	0	5.680883953	4.371839914	5.449554244	6.317258777	5.415448393	5.439435848	4.96008466	4.342556587	5.15076111	5.058348108	5.731281373	4.795284453	5.672647141	5.89259271	5.31356605
AK026905	8.655008312	8.169905501	7.359394691	8.505811554	4.846988842	4.253381395	6.833882738	7.789698896	7.626234834	8.269791337	7.274559433	6.773513632	7.891362289	7.467104802	5.154056783	5.572732152	7.605389112	7.174996657	6.959501133	6.645903534	6.85237563	7.743665043	7.962620629	8.28525554	7.391042047	7.796197575	7.626051314	7.282478896	5.450693637	6.803364714	5.765717018	7.395726124	7.671655391	5.59932223	6.36362409	7.277445944	8.023516627	5.921567878	5.126162628	6.723708266	4.822667554	8.569665961	8.838407897	6.025110144
AK026965	0	1.882919475	1.170644741	4.24519686	2.659819344	2.72382841	4.719030533	3.884325279	3.833489116	2.565623914	3.734065351	2.964790491	1.959834467	2.156588189	2.195332563	5.167262622	4.148641443	3.389384121	3.879452991	3.303888803	4.685052678	3.904519964	1.99138687	2.94069229	3.431345923	3.014292088	3.002053209	2.169387716	0	2.281342771	3.565753574	0	2.737456223	5.278403654	5.629744261	3.11989639	4.46176419	2.543723003	1.204003557	7.067402398	7.410814289	1.565754626	2.157110866	0
AK027091	7.004214492	6.897977234	6.329011408	7.280270683	3.98782627	3.757194812	5.833900644	5.744922222	6.576849778	6.128108545	6.420875848	5.669807351	6.924709546	8.487696451	5.353346874	9.494218888	8.180304523	7.619991025	6.859771225	7.712679614	7.237651587	6.925166566	7.18319228	6.170627311	5.642113548	4.906464959	4.211672923	5.520970278	6.059639633	6.114649412	5.958820547	6.484668501	6.794121114	5.882439628	6.15830744	7.058792462	5.721917676	5.186925629	2.91052254	4.535244563	4.32909422	7.173707401	7.539963752	5.986197014
AK027145	3.241961017	1.878876399	2.598310321	4.01877488	1.837207829	1.697984069	3.063967893	3.343256604	2.443800975	3.996129612	2.027380235	3.42261472	2.427234112	4.048442937	0	2.917281589	3.724385414	3.73234294	3.874064265	4.04206406	3.14314386	2.488482323	2.450032921	3.448442115	3.540549995	3.735368809	3.608892153	3.435358281	5.313379224	2.979291629	2.682717516	2.408400817	2.672232893	1.219584255	2.884593335	3.898150705	0	4.339362339	2.29611755	2.160494756	2.325073793	1.565754626	3.094785439	5.986197014
AK027179	1.317421724	0.949455454	-1.004205832	1.997838659	-1.004205832	0.125175091	0	0	1.217597937	0	1.609326023	0	2.41555861	2.629447087	2.195332563	1.413326534	1.259845015	1.367247386	0	1.309926997	1.347813425	2.037606529	1.315041709	2.117328726	0	2.182636053	2.645827327	1.235923694	0	1.193519874	1.23582535	0	2.963977331	1.660218488	0	2.027614756	2.082786354	1.384218917	1.851024161	0	1.898600356	3.14425725	2.63001199	0
AK027190	4.216693575	2.921176943	1.980593606	3.413551925	4.756138282	3.218480062	4.924164193	3.790881624	4.126299831	6.543063648	1.968109802	5.631030276	5.632638055	6.201552437	2.321239293	2.991581725	4.129225527	3.597631901	4.497690332	5.027349862	4.721844716	4.684868141	5.147083756	4.412815448	6.107364295	2.991998343	3.510251899	5.844940375	5.245475509	6.54317688	4.914062234	5.872360756	7.102895185	2.846040868	2.415460763	2.216176282	6.332047415	3.874944236	1.267885384	4.196729736	9.356006015	4.674869895	4.741140368	2.997162502
AK027257	1.317421724	0	0	3.697779146	1.933031991	0	0	0	0	0	0	0	1.289885626	0	2.52938862	1.413326534	0	0	1.245947149	2.790179778	3.125370639	3.746587212	3.847281107	0	0	0	0	0	0	0	0	0	0	0	5.146850492	0	1.388532865	1.384218917	0	0	0	3.433175168	2.157110866	0
AK027541	4.800105658	5.518262303	5.826831042	3.855297465	0.103224803	1.858239219	5.46670205	6.151526217	3.692686843	4.086644226	2.838604543	0	1.289885626	0	1.75985244	2.936218429	3.760465945	3.927707761	3.581825668	4.934790051	3.360583981	4.930905897	3.847281107	2.586968194	2.911746313	2.657579304	0	6.871507715	3.93384243	3.653507905	2.682717516	6.086500235	5.082354245	0	4.057402811	3.355002935	4.351732608	5.475028474	5.696201342	4.074493494	3.39914311	1.565754626	2.157110866	0
AK054623	6.538607776	6.911881555	6.119676961	6.820064282	5.555422925	5.729815019	6.649135005	6.308071294	6.313151632	6.235398852	5.645352423	6.544927687	6.350619878	7.073333767	5.500169244	6.839635711	7.232128194	6.637758018	6.702398365	7.079753009	6.918553676	6.997429656	6.825791684	6.618808308	6.805188918	6.610404262	6.367984151	7.175468592	6.719054152	6.434663218	6.202882024	6.301451751	6.638973525	6.528734089	6.57398492	6.040190554	6.765526164	6.596411852	4.963871964	6.78946389	7.018623367	6.433147676	6.862707062	6.322434628
AK054635	8.945907508	9.293208637	8.580359035	8.933717154	8.767328717	9.151684493	10.25127584	10.04689691	9.282675849	9.26497383	8.856013286	9.585182403	9.301661385	9.356156155	10.0552436	9.988998581	8.690368194	8.834663254	9.235528384	9.464581999	9.278927556	9.165623822	9.469108787	8.94891806	9.764582108	9.764211067	9.813529692	9.157064786	9.310908826	9.3792805	9.537542966	8.797822567	8.895676598	9.232439519	9.241850774	8.341601762	9.143668027	9.291113221	8.957889029	8.679485676	8.81894613	8.835773578	8.380082775	9.17818894
AK054708	3.085910729	2.595304069	2.061321767	4.122851238	1.642043814	1.474143356	3.768066945	3.089055162	4.262066315	3.071207504	2.027380235	3.957283326	3.145159102	3.267414004	2.195332563	4.285268063	4.266237674	3.683510209	4.289810183	4.240269161	3.921682714	4.183818346	3.482663925	3.93927996	3.257680078	4.061699745	3.898945103	3.574477274	4.181057158	3.762877489	4.109521488	2.414258296	3.090346502	3.961025284	2.465371594	3.112215544	4.161339828	4.503012716	1.851024161	4.441549981	3.052897901	4.788726966	3.257616218	1.573230215
AK054710	0	0	2.067762664	0	0	2.523710941	0.456917573	2.748385997	0	2.292542346	0	0	0	0	0	0	1.905951297	0	0	0	3.081272999	2.671917024	0	0	2.96997683	2.871564557	5.235999514	5.032622957	2.401864521	0	0	1.985122687	0	0	3.361785929	0	0	0	2.163851369	0	0	1.565754626	0.332868958	2.518859181
AK054726	1.317421724	0	0	1.320199281	3.441615016	1.755014416	1.3163914	2.586466405	1.868364277	0	2.615353154	0	0	0	0	0	0	3.389384121	2.697544422	1.309926997	0	1.352091332	2.797507136	0	0	0	0	0	2.746988393	3.124758904	1.89154397	0	0	0	2.046103514	2.489530793	1.388532865	1.384218917	1.851024161	1.370044872	0	0	2.157110866	2.632085924
AK054749	0	1.598666589	1.506625	1.320199281	-0.391975357	-0.391975357	1.3163914	2.586466405	2.931297162	1.157061456	1.609326023	1.510591158	1.298387094	0	0	0	1.921969542	0	2.354798077	2.888563139	2.582843072	2.850254674	2.949757245	0	2.080663227	2.248599316	2.011648665	1.983743653	0	2.281342771	2.194598838	0	0	1.660218488	1.950039	2.220945652	2.082786354	2.543723003	1.851024161	1.370044872	2.382820097	1.565754626	3.712675742	0
AK054753	3.516698836	3.728881175	2.371860364	3.697779146	5.641937743	6.165090427	4.873717564	3.786962674	4.781980596	4.462429918	3.202319116	3.625878352	4.592240978	4.553412609	2.800452062	3.838754963	4.030486303	3.387207454	3.738300805	4.110379059	4.289729787	3.854289142	4.448460501	4.387722483	5.267550462	5.254297038	4.674679689	4.750276987	5.357270532	1.837620912	1.89154397	2.411332529	3.33203401	2.084392852	3.899950196	3.557110611	3.796643448	2.895539916	2.303756938	5.097982016	5.016937469	4.4959224	4.748587514	4.754678203
AK054836	4.307556817	3.442152487	-0.201040242	2.804884553	1.731991749	1.98516518	3.051054201	2.249352304	3.119095985	3.264565256	0.754559224	0	3.159229711	3.542563074	2.679362523	3.580447571	3.716753704	2.520883961	3.464818836	1.309926997	4.180859245	3.749921387	3.05166212	3.753548822	3.187081577	3.395354037	1.921066439	4.513282033	1.947318874	3.312153794	2.359869539	1.659845671	2.453769894	3.256429459	0	2.628832741	2.596587826	3.354318597	2.221451636	2.875611847	2.895165052	4.19143996	3.891499918	1.662816303
AK054837	6.803184589	6.123028911	6.102019289	6.435526792	5.834415138	5.407911656	6.03124569	6.042066816	4.156640673	6.415200597	5.817623625	7.252379426	7.115547378	6.614908654	6.866710908	6.762158276	6.385089224	6.847233035	6.67457736	6.090848421	6.259162355	5.020596243	6.090490534	6.286544263	7.095315272	6.843045558	7.029847332	4.414204155	4.516099513	5.318644157	5.777883301	6.218520085	6.896521193	6.831953882	6.260792565	6.084697189	6.458476297	5.956031205	5.636199216	7.006291622	6.382938021	6.50154053	6.47281379	6.60138237
AK054845	3.080830945	1.69841883	1.69841883	2.804884553	1.69841883	1.69841883	0	4.394036042	2.869835355	0	4.827951032	0	0	3.890871562	0	2.936218429	3.744040964	3.927707761	0	0	2.032284738	0	0	2.117328726	2.091748146	0	0	1.69841883	1.947318874	2.281342771	0	0	3.159711189	6.17594864	2.046103514	0	0	4.345089145	5.722088358	0	0	3.433175168	3.270606537	2.632085924
AK054880	6.743358997	6.338164153	5.444550237	6.183717088	6.517650977	6.217984061	7.017686791	6.966130923	6.997513798	6.460235389	6.111606347	5.720974991	6.75229846	6.878035244	6.917012405	6.998409544	6.465614786	6.706148172	6.533871787	6.395160173	6.267578463	6.456446717	5.993747135	6.299139202	6.848719936	6.88620913	7.001313206	5.984532661	7.919427317	6.522319321	6.310748738	6.385662108	5.755008661	6.968143907	6.094319345	6.663432848	6.399967466	6.518984096	6.442035161	6.557917262	5.978653889	6.62042292	6.641308008	5.849352072
AK054921	10.61335678	9.595363975	8.804010501	10.30090052	4.773057126	5.433521433	7.125252628	9.291820463	8.933153042	8.33647347	8.647325593	7.881699173	8.87852053	8.870087008	5.950916004	10.19875473	10.01468	9.706336429	8.349183375	7.355103447	9.91474788	9.180410316	8.89842144	7.712053259	6.152727348	7.651051691	6.351045675	8.507033563	7.109730736	9.616239029	6.455002785	7.7535164	9.763464571	4.353732245	5.58340947	9.527443799	9.333184305	7.553018615	5.990534837	7.946273738	6.419267548	10.27790531	8.923116684	11.33507408
AK054970	9.967226259	10.18748309	9.545957374	9.927702569	7.975067403	7.512573103	10.37005901	9.905232605	9.848116785	10.62670673	9.084021314	9.93123323	10.19199343	10.11892319	8.995966107	8.932186503	9.581108641	9.599340007	9.464491127	9.413609153	8.817117081	9.563094266	9.282419671	9.710050344	9.911010685	10.15435886	10.06085338	8.938397274	8.894010188	9.195675819	8.844234511	9.141737505	9.230921769	10.77136415	8.816783367	9.375951937	9.409521385	9.593597112	9.184594141	9.993256911	9.070946439	9.956506813	10.26289546	9.984655091
AK054972	6.424191828	5.839917109	5.496217681	6.719747449	5.754682193	5.375355732	5.15351116	4.765282468	4.637330027	6.683482698	5.348371293	5.739474722	5.815151888	5.452861471	4.844022208	6.241740758	5.208800636	6.138144389	5.696667068	5.34185104	5.301244975	5.781544624	5.599470121	6.13679859	6.005908406	6.472861538	6.168677611	6.726004005	4.663230153	6.178084082	5.441072595	4.384133375	5.057519039	5.118461647	5.628832	4.839665899	5.79269028	5.967214655	4.308416165	6.547200091	5.14371904	5.480794872	5.602740598	4.385132048
AK054988	5.618343048	5.4019417	4.797263229	5.37483125	6.217361635	6.000608494	5.46670205	4.833998306	6.134404133	4.677409484	5.079697402	5.054981264	5.269491561	6.13282029	4.260198164	4.871004149	5.928756838	5.77421456	6.15141855	4.864002943	4.28858951	4.590387681	5.46449713	5.763913407	5.939584008	6.301516428	6.007429021	5.366520939	5.249814422	5.02216154	4.503512029	5.497588916	4.341585637	5.195765852	4.135269713	5.434673393	6.107035048	5.520275461	4.829420923	6.392235765	4.956733698	5.854229312	6.319679933	4.928949544
AK054990	5.309178511	9.119224233	7.660266725	6.562288132	4.750425966	5.000081985	8.711231798	8.512365942	7.887341091	4.003893217	5.8139463	5.797422759	4.672915804	5.599510267	9.023552577	8.894759781	5.940926833	5.86304123	6.175986697	7.335945263	7.581431414	6.931970964	6.901908426	1.49554142	6.235018588	3.520783802	2.030340721	7.407019527	6.268641476	3.937855699	4.258940851	7.281401842	6.828348805	8.305260882	4.929959874	6.90113576	6.638430056	8.10122504	4.221350801	3.707107501	4.771701138	6.47698617	7.0022213	6.773288731
AK055017	8.376143613	9.745490134	8.649267808	9.206575731	9.040873042	8.366657884	9.086174304	7.941155977	8.629452721	8.308703747	8.08610564	8.574963733	9.53025973	9.543663253	8.846829278	9.017783776	9.659159959	9.638813338	9.772808958	9.043375181	8.785890009	9.00838138	8.766607781	8.881984642	9.155656042	9.045578469	8.82968383	8.775969344	8.484103654	8.520647627	9.034011794	8.38669588	8.163469979	9.756985813	9.53576518	8.489870683	8.568491148	9.376008264	7.896563311	9.342469179	8.082802541	8.16594794	8.639969661	8.756673008
AK055055	0	0	0	0	0	0	0	0	0	0	0	0	0	3.46786671	2.385249806	1.575105181	0	0	0	0	0	1.735187986	1.315041709	0	0	0	0	0	0	0	0	0	0	1.056806807	0	0	0	2.07745218	0	1.370044872	0	1.565754626	0	3.206657762
AK055145	0	0	0	1.320199281	0	0	3.313615064	4.21116038	2.315211347	0	0	0	0	0	1.133114618	2.113371125	0	0	0	0	0	0	0	5.300025914	4.11380164	4.688111024	4.674679689	0	0	0	0	0	0	0	0	0	0	0	1.204003557	1.370044872	0	2.298847766	2.157110866	0
AK055197	10.50397748	11.74566734	10.31313321	10.52321272	8.066820283	8.430130287	9.90644021	9.9960324	9.465884801	9.354387747	9.554072117	8.800766494	9.380129458	10.1567437	8.256881403	7.774803278	7.816657899	7.795000932	7.618390538	9.114597119	8.675776494	9.856099871	9.618576687	7.963171099	9.741865597	7.968386448	7.545906933	9.310903581	9.827848292	9.50953983	8.893987847	8.182678571	8.273864303	9.160644559	8.823277526	9.856866261	8.826013622	8.759874785	7.696736354	10.07901772	8.384888266	10.29500214	10.80496	9.774148287
AK055250	5.739740701	5.027675254	4.551618325	6.224723809	5.459785487	5.031512611	5.963255984	5.23585548	5.788417697	4.706926127	5.03617133	5.560296478	5.523108663	6.254796584	4.731229911	6.001056333	6.473108497	6.119252576	5.602053476	5.823273013	5.650534969	5.702442054	5.739057273	5.874783832	5.860373088	6.148667797	5.988037401	5.727530644	5.609371064	5.571507884	5.906653359	5.749163547	5.008562014	6.139271113	4.92178973	5.921420532	5.544220465	5.868477142	1.569835809	6.387054644	5.045228874	5.424616911	5.589842263	4.478936711
AK055254	9.047249249	8.775537602	7.846295883	9.456010048	8.31490888	7.993331078	8.541397183	8.503636707	8.924834933	8.893586047	8.187891793	8.479463513	9.162376775	9.355623104	8.116734757	9.415153155	9.871041719	9.290765017	9.112216025	9.159513111	9.073432698	8.898177744	9.021715348	9.379685726	9.02766702	9.537424586	9.179562425	8.747320071	9.227362293	9.059342547	8.945932961	8.141726473	8.608135361	9.1165964	8.467305763	8.612620357	8.879930155	8.759499594	6.682404089	9.126467228	7.605087845	8.931731252	8.988163771	7.64316857
AK055257	7.346291988	8.026128686	7.077261333	8.236558497	8.294550316	8.736283712	7.862150761	7.613281219	7.758939512	7.554125033	6.316144235	7.785051326	8.157244699	8.247305227	7.521558278	8.56186283	7.964471781	7.988873107	8.109563777	8.101548386	8.067034021	8.224083939	8.035862794	7.890327724	8.376293613	8.400161574	8.638665933	8.182094217	7.442182775	7.845980349	8.083242319	7.651594171	7.612872675	7.906108823	7.621318154	8.425473668	8.247820002	7.707603657	5.839409118	8.318358385	8.035952407	7.372996949	7.774513498	6.893195232
AK055260	0	2.445393796	0.653990411	1.320199281	1.798822462	-0.58739614	1.993075805	2.586466405	2.315211347	1.157061456	3.03189351	0	1.289885626	1.448528869	0	6.147047207	2.995213266	1.367247386	1.245947149	4.535390421	4.28858951	3.366939711	3.689831619	3.46161951	0	2.182636053	0	0.929727032	0	2.620211662	3.991568552	3.097508869	1.708219775	2.411775418	5.76043754	2.027614756	2.549513665	0	0	1.370044872	0	1.565754626	1.448955808	0
AK055267	0	0.530251627	0.530251627	0	1.798856311	1.65963255	0	0	0	0	0	1.093911708	0	0	0	0	0	0	0	0	0	0	0	0	0	1.469839885	0	0.530251627	3.635323279	0	0	0	0	0	0	0	0	0	0	0	0	2.298847766	0	0
AK055272	0	-0.077132642	-0.077132642	2.804884553	1.85589935	-0.077132642	1.3163914	0	0	1.157061456	0	1.093911708	1.289885626	0	0	2.113371125	1.259845015	1.367247386	1.245947149	0	1.347813425	0	1.315041709	0	1.39578746	0	0	-0.077132642	0	1.837620912	1.23582535	0	0	0	0	0	0	1.384218917	0	2.52465502	1.241386551	3.433175168	1.448955808	0
AK055323	7.079999811	6.533835555	6.233675567	7.036058423	7.446457276	7.263022595	9.908142	7.661791473	7.671120366	7.723385794	7.536040034	8.376255007	7.397717905	7.525954346	7.382590497	8.015935894	5.930077473	6.03937821	6.092024796	7.067553694	5.251198585	7.33038246	7.198035708	7.287793303	8.52374741	7.895836635	8.376291875	6.015187607	8.326141876	6.605334726	6.603127688	7.544926891	8.30466045	8.464280062	6.279514311	6.955267147	5.76548325	7.476816305	7.037580958	6.144262317	6.690965071	8.506445511	7.77474147	7.844018584
AK055332	3.616608764	3.266226382	2.674342411	4.378885373	2.683936648	2.64400116	4.265128237	3.94302821	4.45838984	3.754575278	2.89737338	3.858059445	4.838730302	4.916849667	2.375329791	4.996595583	5.475303812	4.776004168	4.335617034	4.594887715	4.368469159	4.17019505	3.52617317	5.192165179	3.878048412	4.76806719	4.008273938	3.65087431	3.684232106	4.093888654	4.301204669	2.446056108	2.32258223	3.163816327	3.654921719	4.173787219	3.724304123	3.52143923	2.620571118	4.327746572	2.072449786	4.375738462	4.029339774	0
AK055351	5.644400744	5.194880166	4.827581831	6.14974712	4.715245884	4.716054436	5.60035058	5.782475487	6.267956371	5.437135964	4.891140937	5.616758022	6.326403508	6.397463952	5.55941588	6.486738586	6.671892622	6.524230679	6.492270826	6.220714603	5.586560238	5.597623437	6.320102102	6.276637093	6.026272953	6.006170902	6.021511649	5.399387739	6.338037589	5.763875012	5.23692485	4.855399952	5.10771823	5.965597867	5.637475276	5.160819797	5.453370536	5.628488099	3.467956195	5.717008281	4.964319196	6.189877247	5.938083882	4.139155329
AK055364	0	0	0	0	0	3.813948715	0	0	0	0	0	0	0	0	0	0	0	0	0	0	0	2.037606529	1.315041709	0	0	0	1.460925151	4.294398276	1.947318874	0	0	0	0	0	0	0	0	4.345089145	0	0	0	3.14425725	2.985576065	0
AK055370	8.785288834	8.406525443	8.374739089	8.32804333	6.952203258	7.599069602	9.404401855	9.009529108	8.119193793	8.058997874	7.7709336	6.921409475	7.397717905	8.927577028	8.701391247	8.703476242	6.623940144	7.079817559	7.110344567	7.928391349	6.749842447	8.660826593	8.372243209	6.752812019	8.410726275	7.324558932	7.245504795	8.046171205	9.048393513	7.004759425	7.121288637	8.041215634	8.498028293	8.852677647	5.434745678	7.411524548	6.991109015	7.660268675	7.161002099	6.326237163	7.635298687	9.249587909	9.210473334	9.424789008
AK055384	7.928649647	8.524910857	7.101282592	7.829513868	7.396389835	7.159327084	8.090168246	7.354940293	7.604780909	7.522528004	6.217397633	7.565798741	7.800769009	7.994445597	7.44853278	7.64868564	7.291644347	7.450142777	7.656652909	7.672341647	7.346172683	7.766993524	7.650517546	7.8405494	8.334399067	8.239038733	8.229749841	7.653446416	6.393503731	6.978495235	6.989640052	6.869485588	6.823446676	6.686707818	7.498972464	7.694521208	7.301473997	7.591590098	5.990534837	7.684223467	7.613655063	7.840717597	7.672865748	6.350588983
AK055386	1.994364834	8.534293713	8.694503301	5.319117719	5.636799657	2.714019642	5.848901137	3.089055162	2.655893884	2.078156143	3.03189351	1.708867067	4.197003578	4.04994994	2.800452062	3.838754963	2.374093664	1.367247386	1.245947149	4.70862478	3.562770528	4.855528548	3.077324395	3.46161951	4.760281737	3.300058915	2.171750221	2.874522271	8.449155779	0	3.190766976	1.659845671	1.093416067	0	2.046103514	3.73435274	3.801674355	2.895539916	3.514784765	2.059899338	3.730999452	6.937109297	7.243355201	5.578725911
AK055408	3.516698836	4.399947308	3.308275209	3.08491975	4.045811211	3.263942626	4.12057293	3.089055162	4.473103062	2.229613236	2.027380235	1.708867067	3.650844232	4.04994994	2.800452062	3.660442881	3.227772005	3.591972787	2.354798077	3.681934901	3.740073289	3.5692157	3.513069582	4.145228342	3.812556852	4.22489809	3.730089796	2.656020424	4.181057158	3.497842951	3.565753574	2.083976074	3.33203401	3.561108507	3.377078116	3.73435274	3.623733545	3.414383957	3.340058983	2.875611847	3.574592237	3.433175168	4.050583038	3.272823631
AK055439	0	0	0	0	0	0	0	0	0	0	0	0	2.41555861	2.984987384	0	7.125189445	0	0	0	0	3.125370639	0	0	0	2.886507182	0	0	0	0	3.124758904	0	0	0	0	0	0	0	0	2.29611755	0	0	0	0	0
AK055458	4.875380098	5.656189035	5.085673446	5.65538611	6.291861971	7.951453516	5.312920144	4.110224407	4.635792332	6.048573052	4.735449553	2.138670364	5.647687167	6.05990138	4.768342261	5.84697474	6.115622315	5.893648992	5.615032911	5.980257903	5.972932182	5.979859941	6.022103559	6.818302092	6.927396132	6.645514973	6.498175337	4.191406983	6.529981592	5.525083	5.426599353	4.498140563	4.258563363	3.097990558	2.046103514	3.11989639	4.351732608	6.432061046	1.204003557	3.773815812	3.199364361	4.220554975	4.926557629	4.446048851
AK055459	2.453283072	0.496580501	0.452990093	1.997838659	-0.788396458	-0.788396458	3.079313272	2.85953673	1.217597937	3.264565256	3.354722568	0	1.289885626	0	1.133114618	4.140374584	0	0	2.354798077	0	2.032284738	1.352091332	1.315041709	1.416542031	1.39578746	0	0	-0.788396458	0	0	1.23582535	1.056523605	1.093416067	2.411775418	0	0	1.388532865	2.07745218	1.204003557	0	0	0	2.157110866	2.987737217
AK055533	5.805113892	5.833531934	5.053528459	5.319117719	5.683827552	5.552163633	5.024025843	4.585940217	5.005619936	5.251629244	4.191420577	4.759295182	5.639345937	5.675674764	4.454885719	5.874643375	5.910474434	5.391068783	5.468980136	5.482145632	5.596730803	5.267390117	5.343344367	5.15749456	5.645878781	5.64615246	4.915756336	5.878333207	6.293022586	4.291731275	5.839272086	4.033684624	5.00296168	5.601891839	6.793398508	5.765300995	5.679730605	5.670145914	3.14759964	5.583199019	4.608631771	5.775874002	6.280080389	1.724644182
AK055550	2.453283072	0.60662664	2.505226997	1.320199281	0.60662664	1.736007563	1.3163914	1.170927778	1.217597937	0	1.018311105	1.708867067	0	0	1.133114618	0	1.259845015	2.520883961	2.354798077	0	1.347813425	0	0	0	0	0	0	0.60662664	0	1.837620912	0	2.083976074	0	1.056806807	0	1.344062024	0	0	0	0	0	3.87992739	2.157110866	0
AK055570	5.8505925	3.333767904	3.265961425	4.951406876	6.443069129	5.107785227	5.848901137	5.674194478	6.87838308	3.438322056	6.058207532	1.708867067	6.356229318	6.847164314	5.104877059	6.112778233	6.951093652	6.956785587	6.640468115	7.035376638	7.309399862	6.837385697	7.37659055	4.275300617	4.472954155	3.74301731	4.572103181	2.945562982	6.339565055	3.653507905	6.541497968	3.910624925	4.494540424	4.011183156	6.3913226	6.955267147	4.232611087	4.557304909	3.514784765	6.008797057	6.324214322	4.616115153	3.712675742	4.196191719
AK055601	9.300832463	9.741630559	9.533394572	9.916728709	8.508348506	9.226299886	8.738974741	9.291820463	8.97935349	9.214220322	9.344675056	9.153284851	9.388054625	9.084659792	9.506597542	8.662663371	9.394002194	9.396574347	9.362295621	9.371248241	9.434197308	9.26021141	9.280107919	9.712607377	9.59968536	9.706977287	9.694086971	9.191318728	9.032741669	9.867527192	9.925777011	9.663077757	9.596832062	9.427800877	9.22595228	9.434324352	9.188648856	9.060726385	9.151735987	9.508369257	8.631665922	8.879845025	8.897175511	8.222755337
AK055623	7.347878673	6.549306648	5.687217365	7.277489262	7.116569405	5.189373142	6.348689239	6.685658825	7.552868068	6.044546024	5.458123978	7.364689286	7.489209905	8.282745241	6.361996101	7.386873318	7.202106743	7.496189599	7.266310987	7.200165877	7.070082827	7.271862229	6.252721743	7.935497134	7.569025451	7.832049821	7.549151057	6.498025187	6.731130221	7.54499819	7.504853433	6.427894285	7.65706117	6.936428311	5.606762873	6.548849411	7.401238539	0	6.009928956	7.317075712	5.527621014	0	6.031859766	7.027660832
AK055656	1.994364834	0.1603025	2.058902857	0	0.1603025	0.1603025	0	1.170927778	0	1.157061456	0	0	1.289885626	2.156588189	1.133114618	1.413326534	0	0	1.245947149	1.984982964	0	0	1.315041709	1.416542031	0	1.469839885	1.460925151	3.526413029	0	0	0	0	0	0	3.377078116	0	0	0	0	1.370044872	0	0	0	0
AK055666	7.420299085	7.328929877	6.553997743	8.0801553	7.014547568	6.578861204	7.291491996	7.260240977	7.619443128	7.530996187	6.616614941	7.418205669	7.6922577	8.187202845	6.944249052	7.811695904	8.442891457	7.868425174	8.033128387	7.705847066	8.120641906	7.404185375	7.845975348	8.09021406	8.098470077	8.353068737	8.141787002	8.260160753	7.883228799	7.709192471	7.769361916	6.453186176	6.887707619	7.792669135	7.19052027	7.278161177	7.458768268	7.844691868	5.550099591	7.558996738	7.099640231	7.797641443	8.027236413	6.609342865
AK055694	8.675055631	8.95524792	8.157580729	9.306893949	8.565920894	8.320844302	8.766836104	8.611348019	9.420083238	8.895524989	8.137712338	8.808927954	9.378752159	9.332203978	8.058514889	9.384529015	9.37276187	9.333324951	9.208152385	9.217090153	9.008342216	8.892626449	8.940409739	9.172619509	9.146216698	9.569502787	9.243956205	9.371828175	9.210974539	9.274188763	8.867819866	8.79277273	8.710587802	9.364258342	8.719070078	9.061911905	9.009189953	9.323890573	7.681790451	9.954677934	8.76789087	9.251445196	9.714982247	7.920831032
AK055712	4.875380098	4.620502952	3.820985823	4.551829121	4.715257344	4.416837231	5.921649621	6.018306388	5.52575957	4.532347742	4.204319799	2.964790491	4.755505094	5.409496303	5.00118311	7.136832273	4.706232286	3.389384121	3.738300805	5.63855373	5.611853463	5.572422059	6.022103559	5.933104417	5.384845359	5.499775348	5.024641963	4.138422278	5.54550957	5.052134011	5.380411315	4.807243633	5.082354245	3.422622883	6.469836053	5.302548371	3.420716548	4.906193473	4.826772196	2.52465502	3.730999452	5.016370131	4.656579503	4.196191719
AK055746	8.678054613	8.177424869	7.138506861	8.085651348	8.712894238	8.644723075	9.48189476	9.074838085	9.179394556	8.012956547	8.069182825	8.569847123	8.748008598	8.852059676	7.091507972	8.528520371	7.52387905	7.825463732	7.647404139	7.879565125	7.757515934	7.583537258	8.151816908	9.222337315	9.454176833	9.396131142	9.791783545	9.446440831	7.446914473	8.876853282	9.226620546	9.228574585	9.2199642	8.601171405	8.864501031	9.0444032	7.460889918	8.29156186	6.607610019	8.924788981	8.86884571	9.532112466	9.715516735	9.183401866
AK055772	0	-0.523725929	-0.523725929	0	-0.523725929	-0.523725929	0	0	1.217597937	0	0	1.093911708	0	2.984987384	1.133114618	0	0	0	0	1.309926997	0	2.037606529	0	0	2.559238276	0	0	-0.523725929	0	2.620211662	1.23582535	0	0	0	0	0	0	0	1.204003557	0	0	2.298847766	2.157110866	1.450523581
AK055785	7.894043726	7.944251388	7.427156409	8.325487244	7.334324299	7.304209233	7.349468012	7.803181442	7.996432956	8.074879969	7.182020139	7.255489229	8.246582727	8.404881946	7.620582911	8.704914759	9.14232784	8.614692402	8.665993811	8.195033614	8.272839512	7.993356315	8.138850786	8.387974147	8.276374917	8.08026335	8.224686578	8.30328522	7.860888279	8.155593496	7.545083356	7.240569849	7.663287814	8.28586597	7.532284274	8.065769106	8.243589966	7.931946028	6.326318149	8.325289417	7.051192245	7.886016104	8.275625117	6.641253788
AK055803	3.511045007	3.139513244	3.316977274	2.457073631	1.835947077	2.140254463	2.4518763	1.824024769	2.898330737	1.157061456	2.023746323	3.752718673	3.037554889	3.868840779	1.052405933	4.382823666	3.168582959	3.98064045	3.122538658	2.485579259	1.441079384	2.037606529	2.215937399	2.94069229	3.969526199	3.300058915	3.536641386	3.751350575	0	2.817494981	2.658149538	1.659845671	1.708219775	2.572374199	3.138990812	2.027614756	2.553495713	3.2628892	0	2.07082476	2.348450405	3.874152845	2.982421253	2.987737217
AK055849	5.105399523	6.069879531	5.814991008	5.482125619	6.843266868	6.338869428	5.302060903	5.138231746	5.716044989	5.523386419	5.668518104	4.991570112	6.395639379	5.838432794	5.409107352	5.57977433	5.742125009	5.562423297	5.707311787	4.07536047	5.043145149	5.790071937	5.214550415	6.00612116	5.157120223	5.732730244	5.234656879	6.410635504	4.151215479	5.77544742	6.063381049	4.643606891	3.832143708	4.924249575	5.304266509	4.925440855	6.29000393	5.207819936	5.311877061	6.752620529	5.362822917	5.143428524	4.139657562	3.816056442
AK055853	6.490336972	5.606877477	3.94155299	6.795388387	4.621066061	4.563281757	5.970475327	5.812665284	6.48397325	6.041316289	5.641504452	6.043328588	6.262665172	7.012608237	5.261186096	6.201869792	6.908516149	6.786179285	6.24231812	6.7238881	6.333196204	6.126229535	6.571481791	6.305852404	6.434587415	6.476307124	6.482423545	5.327898697	5.638618588	6.168564185	6.528637933	5.228860236	5.478414236	6.522644307	5.654608017	5.559947978	5.657702897	6.514671179	3.625608839	6.697733117	4.967468086	6.212936189	6.484010983	6.265072334
AK055854	1.994364834	-0.352985403	-0.352985403	0	-0.352985403	-0.352985403	1.3163914	0	0	0	1.018311105	0	0	3.270002602	1.75985244	0	0	1.367247386	0	0	1.347813425	0	0	2.622601881	0	1.469839885	0	-0.352985403	2.746988393	0	1.89154397	0	0	0.320165829	0	0	0	0	0	0	1.241386551	1.565754626	1.448955808	0
AK055856	2.359915516	4.144773467	2.575663358	3.32365484	2.566954188	3.139717695	3.79465121	2.586466405	4.556739743	4.281728769	2.027380235	3.556625014	3.040091719	3.50789306	2.195332563	6.770095958	4.416074629	4.715699093	4.235163921	5.493085642	4.59567732	4.507126597	4.796271423	2.117328726	4.109717767	4.464645138	3.011491876	5.486072359	4.181057158	3.497842951	2.958991531	5.912747106	4.63282214	5.641458669	6.444136749	4.163914093	3.960058183	3.795190052	3.141217906	3.933470886	3.730999452	4.364798666	3.88306604	2.159029908
AK055876	8.408118644	7.718618218	6.451270133	8.550389667	7.410173677	6.847584773	7.655644362	7.850967173	8.139410423	8.173813118	7.565316299	7.858895531	8.380792596	8.481148496	7.202269962	8.569084519	9.077698427	8.503034415	8.461347508	8.496741526	8.088159833	8.152590609	8.402187289	8.321770028	8.324888993	8.593878591	8.291988854	8.051664228	8.154819844	8.084724466	7.857816489	7.223991253	7.356394576	8.307377999	7.759635565	7.985975032	7.957149012	7.742194154	5.815894676	8.330980781	7.124114257	7.73104777	8.024746662	6.584807526
AK055890	0	0.856651306	-0.428325653	1.320199281	-0.428325653	-0.428325653	1.3163914	0	0	0	1.609326023	0	0	0	0	0	0	1.367247386	0	0	0	0	1.315041709	1.416542031	0	1.469839885	0	-0.428325653	0	1.193519874	0	0	0	0	0	0	0	0	0	1.370044872	0	0	0	0
AK055910	8.13303131	8.778214765	8.045040821	8.411282629	8.1769268	7.7396039	8.03606364	8.290664805	8.151029087	8.542640319	7.944515623	8.907589564	9.336229202	8.996653563	8.12847118	8.465350157	8.906165209	8.814100235	8.629431581	8.334914549	8.36673384	8.380758989	8.159345784	8.239289713	8.383640873	8.710135923	8.28673491	8.99504482	7.816604993	8.396208883	8.115111345	7.906994458	8.282557897	7.126102804	7.930857622	8.176637833	8.777523986	8.152092932	7.411237519	8.276647961	7.576397986	7.998888198	8.433545735	7.764955909
AK055918	9.593138269	9.467139646	8.550466178	9.938197386	8.751049763	8.518595025	9.034994397	9.029465187	9.574517354	9.568969437	8.637662423	9.103570287	9.827640997	10.01957633	8.640529683	9.938898813	10.35895153	9.99292939	9.927357311	9.809853731	9.683233391	9.555343873	9.504683047	9.88201272	9.702240492	9.850214502	9.710207298	9.695454123	9.465045074	9.447117331	9.464234232	8.724690635	8.929214789	9.8065776	9.358394969	9.292782089	9.426855035	9.462158118	7.480596696	9.957095141	8.597267544	9.466946937	9.703113252	8.175540849
AK055932	5.875374597	6.101286743	5.044488134	6.120866447	5.894624457	5.053922842	5.879173005	5.460785203	5.849062026	5.697963798	5.06031735	4.633057739	5.838293099	6.294750253	5.212799609	6.260957596	5.738360832	5.642624929	5.818794746	5.519380363	5.909442418	5.931860695	5.928624118	6.036893691	6.129047648	6.779850072	6.546049017	6.012669105	5.784818838	5.693138681	5.219714266	5.049013463	4.922184901	5.936881883	5.782754732	5.723480723	5.98850086	5.964984889	4.06268823	6.063835192	4.916242005	5.990353887	5.948629946	5.196395622
AK055957	5.428950742	4.902175433	4.627070554	5.61188622	4.632594282	4.650911628	5.388269835	5.23585548	5.619376411	5.460295649	4.473693035	5.427403951	6.198821147	6.146619903	5.257140272	5.696828844	6.603807373	6.117940528	5.817742554	6.011028715	6.07566546	5.446565823	5.471771971	6.158877275	5.177423603	5.912200484	5.736673169	5.942779097	6.389085071	5.452730418	5.457183299	4.85324555	5.281790755	5.888766595	5.399877133	5.555234812	5.189888515	5.068687425	3.958860819	5.792787717	4.59158995	5.33916969	5.603767501	5.311049027
AK055967	8.174380304	8.931573805	8.197114104	9.221015423	10.42325053	10.67266348	8.67728336	8.441630188	9.639667594	9.528886271	8.781142775	7.988673152	8.500928205	7.552776428	7.975037378	8.301050903	9.509868845	9.700404106	9.64269058	9.77843683	10.32767797	9.672832015	9.782120675	7.665359646	7.482710919	8.057919861	8.091125914	10.3895929	9.304470682	8.562702251	8.497742803	8.367954815	7.641416923	9.068463626	10.27663231	9.637498891	7.829958727	9.078024005	8.329707184	9.285061423	9.351192344	8.032436915	8.179547553	5.630114844
AK055974	7.137091101	6.756283054	5.910353779	6.947142577	5.987648007	5.68345346	5.274549719	6.714314302	7.210695132	6.700986143	6.541093974	6.033866859	6.543769423	6.693181397	6.272632569	6.471133337	7.110142	6.581039903	6.362875831	6.443532111	6.734641168	6.923137433	6.578687175	6.082744379	6.194780952	6.741466986	6.352903203	6.746828345	6.639442688	6.880564665	6.073286922	5.861951078	6.265468875	6.433851884	5.072980711	7.325845166	6.919827567	6.961055842	4.344047021	6.000607187	5.419566483	6.741395092	7.147671476	5.286275135
AK055980	1.317421724	0.555420868	0.555420868	0	0.555420868	0.555420868	0	0	1.217597937	0	0	0	0	0	0	0	0	0	0	0	0	0	1.315041709	0	0	0	0	2.072544039	0	0	0	0	0	0	0	0	0	1.384218917	0	0	0	0	0	0
AK055981	7.682411221	7.881909904	8.144639768	7.935473864	7.527376196	6.495507321	6.413437801	6.605412298	6.655596097	8.136715636	7.843587188	8.800032263	7.302275727	7.309793886	6.953168542	5.669740569	7.510257944	6.789891567	6.558856344	6.952163981	8.140765594	7.488561038	7.189530437	8.349282152	7.344303149	7.943811403	7.342181818	7.444533357	7.979444035	9.922176173	9.961727497	6.712107267	7.339829809	7.091208297	5.798255012	5.245177009	7.809708303	6.846419024	5.229044388	8.52618764	6.967483813	6.685340245	6.975495955	6.523618755
AK056073	7.592805012	7.900818446	7.079854595	7.797350881	7.428869398	7.347412689	7.625581729	7.47387589	7.81937061	7.574004802	6.684356028	6.860174146	7.809717024	8.139959406	6.766540768	8.543713163	8.755087769	8.22541877	8.15303938	7.951422675	7.972387081	7.710892886	7.760541753	8.327629489	7.767741626	8.210876036	7.833183905	8.054297713	7.979770585	7.831379439	7.947826356	7.047506731	7.198314179	8.128857964	7.522494043	7.721275921	7.384570717	7.713481985	5.448661505	8.206940814	7.370229474	7.674027624	7.979576011	6.111902058
AK056077	3.864347364	4.294184882	3.475566996	4.309782665	3.752798342	2.926484891	4.003456379	3.878198656	4.383401708	4.27349418	3.66225816	2.634000036	4.454495429	4.797225114	4.253895424	5.011552791	4.972897697	4.84344729	4.393259499	4.804913813	4.816657836	4.967883389	4.504393393	4.964261305	3.952905104	4.286383978	4.17993525	4.144315427	3.853442006	3.698541582	4.125291365	4.229940005	2.149055809	4.483413888	4.292159585	3.905575873	4.551107803	3.879686827	0	4.891644108	3.552954734	4.036339737	4.679163497	3.585564529
AK056081	4.875380098	4.978690487	4.579855721	3.520930329	5.682623014	5.92272488	4.873717564	4.556316607	4.781980596	4.281728769	4.619857036	5.306469375	5.214403354	5.153234632	5.377567749	5.412363223	5.827514339	5.499329526	4.33659686	5.189941495	5.416908583	5.070784384	5.138576558	6.660594173	5.819283105	6.619781748	6.002309655	5.185355009	2.746988393	3.497842951	4.945492058	4.498140563	4.759001194	5.356563301	5.486021377	4.034436638	4.351732608	5.186925629	3.939376164	6.176230455	6.025030004	5.329355458	5.467690158	4.928949544
AK056084	4.365101129	-1.237956102	-1.237956102	0	5.617890241	4.04542375	0	4.468513178	2.738450784	5.020773382	3.102497404	4.767130553	7.646064408	6.530256183	3.49192961	0	7.160518449	7.434153878	7.008586165	7.331712	7.528682521	0	7.197597008	5.26349847	4.109717767	4.473867351	4.636554727	5.850790197	6.094434369	5.791628504	6.925627133	0	4.191213122	5.274784917	0	2.725975769	7.309148867	6.264793868	0	0	0	0	4.842926649	0
AK056098	6.72047311	5.006706093	5.768114365	5.891983748	6.203657294	4.083596492	5.417240639	7.321465329	6.591598866	6.996533656	6.790947419	6.408618176	5.912854733	5.522360133	8.398810004	9.279582121	6.77855831	6.508545809	6.717709328	7.945807421	8.464829305	8.42046645	8.365749603	6.009863658	5.32738963	4.783910899	5.646155588	4.19504965	8.677683462	6.336287708	4.319924699	7.710278332	8.224898573	2.084392852	3.579495955	6.495723185	5.533172203	5.670145914	5.83447311	3.931973693	4.596479618	6.816835373	6.561106225	5.986197014
AK056105	0	0	0	0	0	0	0	0	0	0	0	0	1.289885626	0	0	3.99743279	0	0	0	0	1.347813425	0	0	0	1.39578746	0	0	0	0	1.193519874	0	0	0	0	0	0	0	0	0	0	0	0	2.157110866	0
AK056135	7.422434083	7.251079688	7.196454352	7.830368134	7.314240268	6.179637982	6.003360852	7.177591047	7.265790991	7.329500949	5.691031316	5.696565141	5.409979471	5.664896733	6.741177344	6.963836914	7.926765346	7.702071448	7.881594466	7.243061284	8.063954933	7.613245513	6.830703827	5.828064943	6.202790961	5.574551667	6.353521847	7.79338713	8.846187523	5.704222105	3.880467623	4.318496448	4.202806827	7.984755598	10.39020429	7.799582945	5.355842853	7.398843499	6.499295004	1.575787939	4.4927713	6.132580906	4.507630059	4.694151255
AK056182	5.63533399	5.678010746	4.635635765	5.504658449	5.340229339	5.960813862	5.16194414	5.572001756	6.134948501	4.818672003	4.58205781	5.40710362	5.645606376	6.136371256	5.890384004	6.697958733	6.191091918	6.135553283	5.619467758	5.389469061	5.21324188	5.07809794	5.342286362	6.393836276	6.46047427	6.701789465	6.684510467	5.304376604	5.795988105	4.867278978	5.193774307	4.810023286	5.965444017	5.361120905	4.878696179	5.461621508	5.999854089	4.517285838	4.940785435	5.589860331	4.428414447	4.603373607	4.842926649	3.501962677
AK056196	5.782607794	6.074779673	5.086603267	6.354440758	5.032906095	4.586930525	5.330126687	5.747613253	5.336634966	5.637934432	4.765678451	5.129347551	6.006954327	6.049768806	5.541785088	6.097788566	6.328878316	6.079699622	6.091154199	5.701014186	5.307450818	5.801363847	6.239712172	6.220574144	5.953322974	6.422250865	6.071626868	5.75295485	5.452577042	5.532724423	4.640718391	4.507760398	5.692807228	5.779513747	5.625634536	5.631994652	5.830922814	5.539883062	3.827236075	5.667935297	4.943362345	6.128544277	5.937676721	4.912439732
AK056211	4.350401212	2.725329591	2.481279971	5.65538611	3.802804877	3.121225228	6.634709215	6.605412298	1.217597937	4.81047413	5.91842652	3.752718673	3.807950462	5.153234632	4.49055175	7.170541186	3.427995082	4.626245351	3.879452991	3.981204154	3.125370639	4.855528548	4.448460501	4.002256209	3.971027755	3.300058915	4.211672923	2.687771566	6.389576702	5.159940677	4.666352587	2.411332529	1.708219775	1.056806807	5.01341333	6.743715741	5.193720716	4.455095546	5.696201342	5.503794245	4.596479618	5.526301428	4.193853578	7.988846803
AK056228	4.254405323	2.954829628	3.768848909	4.989976541	3.32563276	1.565759323	3.000900127	3.945374247	3.661288151	3.840080183	3.179637541	4.188508492	3.572399039	3.747778181	1.209546422	4.331298134	4.618851339	3.754465378	3.603153138	4.36046402	4.865654083	3.721332219	3.679815181	3.918723896	3.768335459	4.22898891	5.012941525	3.198021785	3.386155903	3.041506857	3.145087054	3.270545087	2.115477217	3.633221899	3.070765569	4.086323763	3.066716222	2.602281977	2.292282633	4.283818483	2.000491968	3.996141493	4.148129078	1.450523581
AK056246	7.435924299	6.900649609	6.212003335	7.278324251	6.683473025	6.875842554	7.409004476	7.291235545	7.59195199	7.073385186	6.188882203	6.938056952	7.337634791	7.331177187	6.773166752	7.901455926	7.717470894	7.664482391	7.892379365	7.551952795	7.650186315	7.240502515	7.340750876	7.700752327	7.401102236	7.76636766	7.699059146	7.257441628	7.849676268	7.038203308	6.976193357	6.428437052	6.472126692	6.767323277	7.185720777	7.105963942	6.625957043	7.114454879	5.766993135	7.616866278	6.901352601	7.150405808	7.636323563	6.339516592
AK056252	4.720686426	4.348969425	4.56318505	3.855297465	4.2177865	2.574156875	0	1.808644079	4.28970806	3.066978577	3.202319116	4.698187407	6.223025174	5.901978622	4.565172531	3.660442881	2.995213266	2.520883961	1.904381675	5.247253409	4.169754075	4.602426423	5.07630662	6.218311549	6.152727348	6.268774865	6.706227372	7.205537389	3.258475904	5.210966192	3.722077325	4.010671588	4.258563363	3.422622883	5.01341333	5.811092033	4.748996114	4.096182528	8.490007532	3.157679241	2.348450405	3.87992739	3.744682556	3.272823631
AK056253	6.651695779	6.267249856	6.593950718	6.653713966	6.96525927	6.685437178	5.601679602	5.037373425	6.659006529	8.768181679	6.72785834	8.094261462	5.636834135	6.603408591	6.020459556	7.820428491	9.286398265	8.38514339	8.146698741	7.471747353	7.467017993	7.593662783	7.257472031	7.227999566	6.674431343	6.582166966	6.411709641	0.488681751	0	5.611176665	0	3.488872535	3.920133394	6.26051027	6.760250105	7.275441403	0	7.140704244	0	7.286501013	7.029059311	5.785135232	7.013469987	4.522015293
AK056267	1.264639139	0	0	1.320199281	0	0	0	0	0	1.157061456	0	0	0	0	0	0	0	0	0	1.309926997	0	0	0	0	0	0	0	0	0	0	0	0	0	0	0	0	0	0	0	1.370044872	0	0	1.448955808	0
AK056332	4.333415832	5.241072492	4.357807027	4.607817554	5.33678599	5.291300008	4.440745872	5.564008754	5.402771383	4.893417572	4.907501521	5.573074034	5.562021792	5.22569809	4.49055175	2.991581725	4.781323129	4.531861848	4.753127313	4.986195483	5.180420364	4.452921261	5.578956678	5.148016028	5.077808955	4.842044343	5.4707952	5.723669158	6.246557662	4.234680985	3.511927476	4.941576876	5.304318982	4.435958709	3.756976488	4.813064362	4.872876563	4.846883286	4.364280215	6.589361798	5.420485895	5.462952221	5.598110471	5.897962394
AK056351	6.141826786	7.516926554	6.731429807	7.654485966	8.373137038	7.863210873	6.923050985	6.903561396	7.672527147	7.105439738	6.561758319	7.312409966	8.098518966	7.779758381	7.561112471	8.266163203	8.715332615	8.208567617	7.943841277	7.746961457	8.426854243	7.537493927	7.819418809	7.988144094	5.29178477	7.548941223	7.134520811	7.946237947	6.546388592	7.77874199	8.096231713	7.543674921	8.0800954	8.263774793	8.245496913	7.904475649	8.364467605	7.647927621	6.961745863	8.014970966	7.726220483	8.334000653	8.36729004	5.615909487
AK056368	7.189356324	7.158455137	6.500152435	8.001770561	7.35563735	6.921870617	7.372877871	7.890007395	8.959053626	7.364596531	7.256191328	6.722348563	7.57371285	7.277353921	7.349826176	7.542755512	8.636730784	8.265372486	8.282678517	8.034676889	8.523680809	8.148175174	8.196411851	7.761506835	7.323589297	8.242162365	7.394220313	7.088310575	8.148878948	6.816274536	6.864693538	8.286370642	8.099428326	6.644022169	8.626988613	7.207078021	7.914922079	6.917902926	6.821942323	7.129789194	6.913322113	7.404052841	7.540097865	6.557991355
AK056396	6.543693379	7.665998846	7.056135108	4.126565378	4.314222053	-0.190587671	7.457888372	8.036802865	7.504504252	3.30821503	7.462448511	0	6.851676838	6.236714689	4.892935804	8.380397942	3.895037559	3.917185871	3.202107024	7.673701092	8.03424354	7.444355575	7.694710257	6.481890379	6.123994774	6.373500392	6.465639728	6.806702213	7.439098829	5.162535271	4.905607491	4.82823589	5.301418425	5.392998211	7.9399884	8.311803084	7.321023209	4.267600933	0	7.70891171	7.182865156	4.863494114	4.394692621	5.525438674
AK056431	6.376276109	7.606259601	7.315896059	8.063217448	4.838935948	3.89501	6.55576985	5.359312516	5.302636229	6.073556334	7.541291843	3.486801932	5.699156182	7.226284529	6.791932154	7.741098875	6.670313036	5.75872317	5.950072815	5.762062555	4.182087892	5.666284564	6.207827794	4.87268901	3.982984272	4.47960144	3.730089796	7.964786119	8.626464226	5.84880894	6.28715972	4.807243633	4.63282214	7.053103473	5.990905161	6.171948536	8.697799816	10.00162576	8.725962753	4.804330489	4.311359577	7.907848548	8.053780293	7.515483676
AK056432	5.888879949	7.282024095	6.711634267	5.60391502	6.576574516	6.08207307	6.049865183	6.716204581	6.845501359	6.933036752	5.53863069	5.657861885	6.631755326	6.878247332	7.36128429	8.400636725	7.151630487	6.847826753	7.524239391	7.368725996	7.770438695	7.476913104	7.218505577	7.509527194	7.596524194	7.698166838	7.585943404	7.59645711	5.707273354	5.809948924	6.25424197	5.545410694	5.359943741	6.271850098	7.324874256	7.391965382	7.481022158	7.068981596	6.681854575	6.682454879	6.331320243	5.6519851	6.333054732	5.278566013
AK056485	0	0.517884035	-0.767092924	0	-0.767092924	-0.767092924	2.4518763	1.170927778	2.315211347	0	0	0	0	1.448528869	4.146202591	5.167262622	0	0	0	0	0	0	0	0	0	0	1.460925151	3.223642262	1.947318874	0	1.23582535	0	0	0	2.85992601	2.027614756	0	0	0	0	1.241386551	0	1.448955808	0
AK056486	4.966332712	5.731590613	4.601110481	6.740093799	5.333599888	5.339888613	5.238552115	6.062473412	6.237864853	4.85591614	4.759136864	4.170442309	5.398162914	5.046310099	4.501233908	8.396298241	8.61954214	7.69944225	7.467001659	7.210145361	7.763889219	6.399734602	7.246627508	5.671480521	5.884875152	5.570258727	5.534378762	4.848929505	7.204424312	6.240812264	4.400820204	4.830427937	5.407735034	5.951311321	5.339822129	4.941422598	5.285761322	6.19484407	1.985348426	5.612468401	2.729961488	5.848350775	4.554057688	4.088615458
AK056490	0	-0.375705466	0.865681085	1.997838659	-0.375705466	-0.375705466	1.993075805	1.170927778	3.961763206	0	0	2.138670364	0	8.286665322	5.00118311	7.562060577	2.717824577	3.389384121	1.904381675	0	1.347813425	3.131605241	0	2.117328726	2.559238276	2.182636053	1.460925151	-0.375705466	3.258475904	1.193519874	5.514762803	1.056523605	0	6.338849089	0	2.489530793	0	2.895539916	1.204003557	4.43310759	6.274231146	2.782611783	2.157110866	5.905072987
AK056505	0	0	0	5.019574083	0	0	0	1.170927778	2.315211347	0	0	1.093911708	0	2.156588189	0	0	0	0	0	0	0	0	0	2.586968194	0	1.469839885	0	0	0	0	0	0	0	0	4.866364719	0	2.082786354	1.384218917	2.29611755	2.875611847	0	2.298847766	2.157110866	0
AK056524	8.994199989	8.844184228	7.886708092	9.577841491	8.114812537	7.577831733	8.869520692	8.907751773	9.06736132	9.075988516	8.142851433	8.6834075	9.322325459	9.578603899	8.146081049	9.630017844	9.96626108	9.544207572	9.435717413	9.433313823	9.338956683	9.251453318	9.259589157	9.39686562	9.31648641	9.724287466	9.378077296	8.996606224	8.998826199	9.000412157	8.907608584	8.130317594	8.265436981	9.050263571	8.985957714	8.991568248	9.09078904	8.937780112	6.821110818	9.138200793	8.087513493	8.799736466	9.173906189	7.833424298
AK056556	6.476381543	5.364275879	5.565007363	6.126441728	5.73047927	6.197280279	3.991339551	4.110224407	5.779393096	6.38218024	5.817098866	5.49972733	5.269491561	4.446483266	4.146202591	7.849022388	7.835015302	7.128843402	6.860793217	6.844301853	8.187396659	6.950383403	6.815154533	6.250302373	5.205121519	6.165840811	5.240688922	6.23683077	7.787615355	5.782886285	5.921889954	5.941931726	6.200895826	4.965738774	6.637951425	6.804555254	7.318100347	6.458718649	4.533829712	6.48780819	5.016937469	4.926229373	5.287704392	2.987737217
AK056558	14.35169577	14.56796667	13.18029871	14.51178945	13.85120091	13.43006215	13.78907482	13.57877872	14.20115959	13.95574237	13.48232901	13.65469062	14.42009066	14.68540302	13.35222288	15.16225357	14.7186946	14.71877827	14.57826372	14.38674519	14.5958192	14.41191123	14.46038009	14.76948216	14.61094589	14.90587826	14.51981782	15.40628736	13.61907015	13.84136546	14.08712436	13.5526302	14.04811458	14.48338259	14.33840498	14.48080953	14.29910588	14.34411842	12.2344611	14.39873321	13.71389152	14.00395337	14.32314366	13.33506657
AK056584	2.775985344	3.350543713	2.922591763	3.697779146	6.419323347	3.772905953	4.636717002	6.091360909	4.556739743	1.157061456	2.60079283	3.460279512	7.081010019	5.857490976	2.19908665	3.214786911	4.527580608	3.796078064	4.19358789	6.097720493	6.340367337	7.267506876	6.821622151	3.020031524	3.431345923	2.657579304	1.460925151	3.316812322	5.379220566	1.89366603	3.025329279	3.275380401	4.420089119	2.678434715	1.358928018	2.820134959	6.509333023	4.33246003	3.340058983	3.557844459	2.690869819	3.16016322	3.270606537	3.350866851
AK056618	8.38254396	9.266822054	9.977546675	8.934953253	11.05685508	10.12576441	7.880698791	7.612451045	9.139870258	8.68141389	8.058622295	9.525715165	8.447883479	8.873282603	8.524001644	8.595445151	11.11247495	10.43596315	9.942299293	8.942531856	9.098497484	8.387865743	8.967680869	8.080014469	7.214517213	7.979153258	7.624129864	10.03534463	8.54053221	11.15860327	9.938843342	8.78781091	8.845710499	8.428763785	8.980961965	8.12668287	7.776874835	8.643397289	7.25709276	9.850578166	9.503215628	9.067174664	9.266989125	7.775036154
AK056623	8.226126263	8.595000658	8.095218958	7.676611666	9.0854607	8.530760515	8.387392621	7.216111474	7.671120366	8.038896183	8.007678108	7.33062406	8.763298732	8.364424657	8.820491253	8.638718037	7.359133847	7.193176927	6.927343084	7.353146826	6.961401708	7.729168006	7.646772979	7.448097341	8.015408231	7.895836635	7.772487345	8.0897082	8.246961835	8.214480168	7.783184962	8.017361597	8.230355438	8.255740467	7.596102244	8.774710834	8.930899975	8.650930326	8.162532476	9.373823428	7.961708282	8.537222511	8.469479867	8.102371591
AK056625	0	0	0	0	0	0	0	0	0	0	0	0	0	0	0	0	0	0	0	0	0	0	0	0	0	0	0	0	0	0	0	1.056523605	0	0	0	0	0	0	1.204003557	1.370044872	0	0	0	0
AK056657	8.652228554	8.009787668	7.373543123	8.893092584	7.740193203	7.180526497	8.126169125	8.160975755	8.674052516	8.720347162	7.95612065	8.09054335	8.925927408	9.199823004	7.873348669	9.86606125	9.6490958	9.290182674	9.063187918	8.880806137	8.980940329	8.581760944	8.786045928	9.121429736	8.650214258	9.269830049	8.944592094	8.778018806	9.124276475	8.827350655	8.808880477	7.514405193	7.984066408	8.663614123	8.057699416	8.775724141	8.583782631	8.284277421	6.798308093	8.636814181	7.392305707	8.423127692	8.46150069	7.003116725
AK056683	4.547391129	5.173102404	5.060010741	4.879858347	2.894325723	0.58209163	4.945255625	4.702174853	4.28970806	3.978225761	4.735449553	3.869302949	4.306417349	5.349570799	3.937326412	3.838754963	1.921969542	3.389384121	3.204255811	3.303888803	2.494615822	4.602426423	4.716860281	2.94069229	4.243709829	3.538472239	4.211672923	3.263707107	3.258475904	3.653507905	3.39040949	3.268929708	3.751855228	2.90341078	4.30592258	4.150227268	2.549513665	5.421827688	5.801127621	4.720091103	5.292751623	4.060270905	4.842056665	5.905072987
AK056686	6.73226519	6.875642174	5.528107208	7.521870747	6.036037101	5.924444917	6.829919078	7.075664888	7.309124901	7.530996187	5.955854125	6.678279651	7.581026383	7.748195403	5.726750596	7.301820283	7.814067332	7.697137765	7.358553227	7.199149598	7.095246137	7.085177135	7.00629268	7.138355145	6.953455907	7.522104092	6.863475076	7.294366594	6.550791074	7.194569632	6.783255254	7.113235872	8.161357579	7.215228003	6.650591084	6.681711604	6.878561873	6.938504757	5.943019065	6.935022583	5.910919786	7.041268632	6.890532527	5.644181691
AK056689	1.317421724	1.437176714	0.152199755	4.35481024	0.152199755	0.152199755	0	1.170927778	2.315211347	0	1.018311105	2.138670364	0	0	1.133114618	4.140374584	1.259845015	1.367247386	0	2.443041615	0	2.500408809	1.315041709	1.416542031	0	2.182636053	1.460925151	3.230944422	0	0	0	1.056523605	0	0	1.358928018	1.344062024	1.388532865	3.617315142	1.204003557	0	0	0	0	0
AK056780	2.453283072	0.826172739	2.724773095	1.320199281	6.557994664	3.01613812	1.3163914	0	0	1.790794912	0	2.469385937	0	0	3.553342906	3.219947563	0	1.367247386	1.904381675	3.303888803	0	2.500408809	1.315041709	0	2.091748146	2.182636053	2.645827327	5.680814805	2.746988393	1.193519874	0	0	0	1.056806807	5.209209265	2.489530793	0	1.384218917	0	3.931973693	1.898600356	3.433175168	4.193853578	0
AK056817	6.300187378	5.282087499	5.485905405	7.056321327	4.856389684	5.00045258	6.806289975	6.677743893	7.583302318	8.293796137	6.339718481	5.588463317	6.007926559	6.421820862	4.406187244	6.389897749	7.738728272	7.773496011	7.353721651	6.788636294	5.900139991	6.510030689	6.822001698	6.250618726	5.792357738	6.221651277	5.995191177	5.572382924	4.392042653	7.158241024	6.177445471	5.246614928	5.594675826	7.683408438	5.87873455	5.643586236	4.936008928	7.382228945	6.73632475	5.272565093	5.686252091	7.170962402	6.932209642	6.914077887
AK056897	5.516207361	4.753694584	5.83945511	6.380856339	6.344735423	5.177874983	8.25991706	5.776558618	7.543672674	5.454236949	6.491639203	6.869582777	7.56118308	9.461224349	7.548109191	5.761077583	6.40398358	6.233612105	5.654856992	6.76802768	5.619582496	6.894990572	7.168493046	5.358726407	6.971759197	5.905400318	5.368611666	6.8433785	7.121617048	6.699996495	6.926270275	5.152071254	4.420089119	5.600928772	5.486021377	5.894059473	7.472240634	7.220602255	3.514784765	7.880655646	8.234273418	6.121249761	6.277830347	10.00421496
AK056973	6.547380771	6.48037815	5.21094693	6.839052883	7.269933652	7.765861224	7.082739638	7.346533148	7.818608396	6.599601072	6.449768294	6.781272367	7.031033827	6.929291443	6.964240912	8.138100963	7.522128697	7.322398091	7.15962221	7.044782097	7.348089574	7.046553151	7.217351905	6.938632179	6.744806407	7.245826113	7.239158166	6.580349846	6.864430741	7.184647776	6.199161539	6.61896418	7.265341295	6.913468997	7.24362844	7.14773351	6.857578446	6.768653147	6.167650385	7.28898852	6.679489701	6.0315764	6.247270519	4.974196506
AK056982	7.315403178	7.506003915	6.758398338	7.018841497	6.834772072	6.634319005	6.929944885	6.93474263	7.059042564	7.298724188	6.421566421	6.595057152	7.038506723	7.310737047	6.475462593	7.358637127	6.774520589	6.646884265	7.140533503	6.507325517	6.483768699	7.061556952	6.594324604	7.493444508	7.895005636	7.672988491	8.083035258	7.896391086	6.673351498	6.90354648	6.681026552	6.563873678	6.268442542	6.615058891	7.70409306	7.448086305	7.479845654	7.302500961	5.903657998	7.368758942	6.978919164	7.42246939	7.439726655	6.025110144
AK057177	6.021055668	4.966843958	4.098738957	5.959134313	5.604651661	4.224214972	5.18754145	4.527638476	5.666074132	4.305256916	4.718690139	4.236186463	5.162958812	5.719893946	5.182305456	6.459999309	5.843721795	5.974527863	5.531926921	6.047301412	5.193273162	4.707337801	5.770860502	5.394094035	5.158438777	5.314568206	4.865460848	5.028296619	5.084756094	4.61863883	4.809877566	4.526809747	4.555632543	4.978154192	4.833484034	6.050944465	5.452837645	5.618592386	3.666178859	5.478889781	4.838576232	5.056016292	5.410741087	5.863163237
AK057187	1.317421724	1.936058371	2.999531817	2.804884553	1.919686095	0.651081412	1.993075805	1.170927778	1.217597937	2.233391915	0	1.572436117	1.306838759	0	0	3.191332769	0	1.906434696	2.178038058	1.309926997	0	2.037606529	3.077324395	2.117328726	2.559238276	1.469839885	1.488223885	0.651081412	0	2.620211662	1.167838071	0	1.708219775	1.171958374	2.950331132	0	0	1.384218917	0	2.059899338	1.241386551	3.14425725	1.448955808	4.196191719
AK057188	3.31516325	4.06337868	3.883470552	4.994726047	1.033459873	0.894236113	4.346652286	4.631088252	4.635792332	5.461101556	4.494189879	4.416386434	4.197003578	3.50789306	2.800452062	2.49599742	3.603786686	3.776253705	3.879452991	4.440291753	3.562770528	4.505154893	5.532866097	2.94069229	3.634506099	3.920445082	3.730089796	3.370489894	4.181057158	4.595014973	3.565753574	2.902938289	3.751855228	2.084392852	4.517857264	4.495471276	4.102761398	4.981661493	4.687723545	4.312868576	4.000614933	4.727060014	4.193853578	4.754678203
AK057218	0	2.930253291	2.217978557	0	0.976592006	0.976592006	1.993075805	2.249352304	0	0	1.018311105	0	1.348369981	1.439358798	0	2.582680762	0	0	0	1.309926997	1.347813425	2.500408809	2.450032921	0	0	0	2.171750221	2.493715177	0	0	0	0	1.708219775	0	0	0	1.388532865	2.543723003	0	0	0	2.298847766	2.95371313	2.159029908
AK057259	0	0	0	1.320199281	0	0	0	0	0	0	0	1.093911708	0	1.448528869	0	0	0	0	0	0	0	0	0	1.416542031	0	0	0	0	1.947318874	0	0	0	0	1.056806807	0	0	0	1.384218917	0	0	0	0	1.448955808	1.450523581
AK057304	0	0	0	0	0	0	0	0	0	0	0	0	0	2.629447087	0	0	0	0	0	0	0	0	0	0	0	0	0	0	0	0	2.682717516	0	0	2.411775418	0	0	0	0	0	1.370044872	3.730999452	1.565754626	0	0
AK057317	0	0.324753573	0.324753573	0	0.324753573	0.324753573	0	0	0	0	0	0	0	0	0	0	0	0	0	0	0	0	0	0	0	0	0	0.324753573	0	0	0	0	0	0	0	0	0	0	0	0	0	1.565754626	0	2.632085924
AK057321	8.81532392	8.838158164	8.410265486	9.174679049	8.96686082	8.775568443	8.492682786	8.414951095	9.057704077	8.87620614	8.714271198	8.584034318	9.131671136	9.154837236	8.551150729	9.370239471	9.799755782	9.576297765	9.303533351	9.179084626	9.446934447	9.064396939	9.142114657	9.271879974	8.873173109	9.124189951	8.974610649	9.428576419	8.459143928	9.283336673	9.696954147	8.916582398	9.189191423	9.455569978	9.782485578	9.064484739	8.885024999	9.235967959	7.823296651	8.983558277	8.429927601	9.406303789	9.456542714	8.54318116
AK057332	0	1.265690053	-0.019286906	0	1.249317777	1.110094017	0	0	0	0	0	0	0	0	0	0	1.921969542	2.520883961	2.354798077	1.309926997	2.032284738	2.037606529	1.99138687	0	0	0	0	-0.019286906	0	0	0	0	0	2.678434715	0	1.344062024	0	0	0	0	0	0	1.448955808	0
AK057379	3.516698836	3.413206963	1.844857732	3.855297465	-0.053742625	-0.053742625	6.056987867	3.287021743	3.833489116	1.790794912	1.018311105	0	0	5.08136622	2.800452062	5.35488034	1.259845015	0	1.245947149	4.788018437	3.125370639	3.131605241	3.077324395	3.66518167	5.440100266	3.922130474	4.068295507	5.055599256	3.93384243	1.193519874	1.23582535	1.056523605	0	2.084392852	2.046103514	3.73435274	0	4.557304909	1.851024161	2.52465502	4.596479618	0	2.157110866	4.326522564
AK057396	1.317421724	2.913499179	3.308288299	0	3.690399048	2.71485231	1.3163914	2.586466405	0	0	1.018311105	0	1.959834467	0	1.75985244	1.413326534	0	0	0	0	0	0	1.315041709	0	0	0	0	2.476961065	0	1.193519874	1.23582535	0	0	0	1.358928018	1.344062024	1.388532865	0	2.635783143	1.370044872	0	3.14425725	1.448955808	1.450523581
AK057438	0	0.353800182	0.353800182	0	0.353800182	0.353800182	0	0	0	0	0	0	0	0	0	0	0	0	0	0	0	0	0	0	0	0	0	0.353800182	0	0	0	0	0	0	0	0	0	0	0	0	0	0	0	0
AK057448	0	0	0	0	0	0	0	1.170927778	0	1.157061456	0	0	0	1.448528869	0	0	0	0	0	0	0	0	0	0	0	0	0	0	0	0	0	0	0	0	2.046103514	0	0	2.07745218	0	0	1.241386551	2.298847766	0	0
AK057451	3.516698836	2.752111355	2.067771825	1.320199281	5.289370915	5.421670989	3.313615064	1.808644079	2.315211347	0	2.027380235	3.160539509	2.41555861	3.712053378	2.195332563	3.838754963	3.760465945	4.318847972	4.235163921	4.535390421	4.500397328	4.775994752	4.716860281	2.586968194	3.431345923	3.538472239	3.287508036	4.663953058	3.93384243	4.039595361	3.39040949	2.677974528	3.485952495	1.660218488	3.914995645	3.73435274	0	3.795190052	2.29611755	3.596160216	3.199364361	0	2.985576065	3.272823631
AK057455	4.946920997	4.370085155	3.276485218	3.319334097	0.970497665	-0.298107019	3.991339551	4.110224407	1.868364277	4.872367362	2.615353154	3.160539509	3.650844232	4.04994994	3.225463424	1.413326534	3.901784181	4.799928639	4.683211247	3.681934901	1.347813425	3.746587212	1.99138687	0	3.19481308	2.182636053	3.287508036	1.219016153	4.181057158	1.837620912	3.39040949	1.659845671	1.093416067	2.678434715	0	4.392486541	4.232611087	2.543723003	4.361537796	2.52465502	5.076480234	4.220554975	2.985576065	5.290114302
AK057471	6.633814057	6.843382303	5.542242695	6.835842402	6.140862373	6.313033452	6.238240259	6.318063398	6.771285784	6.622834843	5.622409496	6.008921125	6.864436659	7.230776149	5.057067645	7.182155662	7.117550733	7.156744095	6.980966212	6.686251865	6.388261228	6.86455444	6.542985774	7.181801432	7.045410045	7.144974005	7.856175898	8.744503401	6.418290352	6.293133285	6.350824207	5.934308619	6.393563139	9.616092913	7.317391381	6.788379789	6.48998432	6.242568143	5.071273555	6.597648274	6.504763449	6.883744169	6.985576065	6.09700331
AK057473	0	7.77245871	6.812708409	0	-0.097835141	-0.097835141	6.387475134	6.911682584	5.230099701	0	0	0	0	0	4.045541392	5.356052732	0	0	0	0	0	0	0	0	0	0	0	-0.097835141	0	0	0	1.056523605	0	2.084392852	0	5.657726121	2.082786354	3.98613975	0	0	0	0	0	2.159029908
AK057515	0	0	0	0	0	0	0	0	0	0	0	0	0	0	0	0	0	0	0	0	0	0	0	0	0	0	0	0	0	0	0	0	0	0	0	0	1.388532865	0	0	0	0	1.565754626	1.448955808	0
AK057519	5.286742952	4.475954571	4.707897562	5.131625956	4.798042407	4.40063341	4.373871878	4.979599577	5.415821679	4.980869912	3.860660573	4.487427409	5.547830653	5.297869764	3.700969342	6.554690462	6.666752631	5.926246804	6.22390239	5.839017386	5.006857012	5.515770716	5.496235585	4.615053875	4.340982724	5.370571687	5.344540989	5.056464269	6.135461519	5.408385242	4.857862337	5.130439914	4.888895079	6.335379015	4.089586208	4.948628911	4.70492209	4.538434197	2.545233835	4.973973614	4.229789346	4.456533715	4.938816484	4.186612045
AK057596	8.317225666	8.612986456	6.969651859	9.316545756	7.849066836	7.743609671	7.641176131	7.865518438	8.202704707	8.243507889	7.338026904	8.116842897	8.795044931	9.148037093	6.673808704	7.375211464	9.541156033	9.40557504	9.484188866	7.962416915	7.73571739	7.87008064	8.308799484	8.137508656	8.450827777	8.91180292	7.932379103	8.488070743	7.009662282	6.869490921	7.71419636	8.409693337	7.945304479	8.92108684	7.877707772	9.019853488	8.091850437	9.24484065	6.485716499	9.476436509	8.70174023	9.159285218	9.007449271	7.455067266
AK057604	7.093934389	6.711496117	5.563093897	7.0200068	7.043595567	7.089544607	7.351707691	6.491030299	6.989559619	6.592998589	6.163305494	6.490811191	6.472074505	7.261831928	6.388130341	7.111197034	6.89589951	7.135504656	6.755198979	7.028527305	6.720546925	6.829331304	7.232135364	7.268396526	7.425813141	7.350137342	7.611513017	6.633220181	6.56391848	6.860730099	6.565228437	6.304411693	6.818672745	5.914059087	7.293556199	6.584444453	6.379083901	6.448912652	4.926630392	7.089562749	5.868765718	6.671534478	7.333550015	6.266372147
AK057657	11.60087278	11.55837293	11.22358912	11.17475005	11.02289073	10.79459261	11.21679099	11.2751623	11.21663334	11.17172157	11.41006544	11.86608175	11.73936115	11.49327365	11.0065035	11.69645155	10.70925088	10.94930696	10.98198906	11.16635624	11.38484609	11.40341656	11.37612216	11.53959982	11.50516314	11.57101847	11.6460755	11.4830619	11.66094252	11.32056419	10.73544631	10.21205906	10.41440001	11.00463058	11.07137948	11.64709618	11.22903072	10.98676152	10.27179018	11.88463679	11.82601027	11.13034485	11.19514654	10.98074201
AK057681	8.781184299	8.385639473	7.292538355	9.179156714	7.526465733	7.263097815	8.250839757	8.195446895	8.785253974	8.704653032	7.911835462	8.440890387	9.320663619	9.244518145	7.89990124	9.169485364	9.753207423	9.129417317	8.946093992	9.044588121	8.901632509	8.907911366	8.821783471	9.123547127	8.852039379	9.136855043	8.803717977	8.639314902	8.329476697	8.671721644	8.662455315	7.956129932	8.56822759	8.904204913	8.489712929	8.675102725	9.065305018	8.241931352	6.291682505	8.80353757	7.5716466	8.586390892	8.822617691	7.230576327
AK057689	2.453283072	4.938655841	3.690576527	4.35481024	4.673550605	2.639695232	3.991339551	4.486345469	4.079557532	4.550636002	2.838604543	3.869302949	4.100647149	3.909253774	3.05365053	3.660442881	3.603786686	3.389384121	2.996780526	3.681934901	4.169754075	4.046856964	4.716860281	4.145228342	4.92427972	4.783910899	4.461671338	4.874647963	3.258475904	3.922017733	4.741361737	3.910624925	3.868434131	3.911134064	4.613188524	4.494486832	2.638430056	4.345089145	1.851024161	5.882333001	4.000614933	4.830078976	5.627691652	3.272823631
AK057719	6.058683238	5.583591167	5.492735136	6.031575338	7.188444573	6.645885136	5.885733877	5.990460784	6.61129349	5.816375307	4.034144864	8.069859754	7.235779069	7.566002758	4.411859815	5.520883025	8.077910673	7.145680674	7.02174353	7.274691739	6.943400894	6.356098119	6.791511773	7.406114484	6.364909423	6.836357629	6.706227372	6.373056021	6.234019552	7.728495452	6.541497968	7.386351372	6.837531396	4.693152992	6.3913226	7.02510275	7.41375115	6.166985768	4.533829712	9.923162651	7.500498184	6.833545797	7.579779175	5.470107488
AK057873	8.959722863	4.789571768	5.208546896	5.92790213	4.129707416	2.776212	6.996457017	6.780029503	6.972757395	8.025337747	7.047341353	4.259447307	6.900831915	5.766010798	7.183798206	3.452564587	7.595955769	7.382639392	7.441612171	6.199381953	6.202167956	5.572892775	6.34619711	6.796800702	7.239183833	7.137739263	6.469925346	6.560651245	6.848783934	7.019146651	7.81990211	10.14434716	10.0785593	7.975187009	8.550770868	6.613752746	7.470662164	7.613346109	8.300175044	3.393514545	3.574592237	5.586397073	5.05674552	4.928949544
AK057887	9.863077792	10.18253583	10.24220045	9.846189444	10.24396788	8.85542173	9.83478566	9.588501228	9.714029625	9.862826618	9.58822609	9.71741858	9.93013911	10.0296599	10.57393635	9.320545747	9.379876781	9.29892943	9.050479453	9.842368942	9.98352539	9.848271092	10.15421912	9.669781238	9.47410291	9.65636158	9.362717971	9.541368557	10.58681945	10.10838179	10.4125454	9.438998372	9.494195709	10.57428628	9.809859945	10.21742679	8.852264349	9.685138117	9.4887069	9.739448982	9.396724504	9.898662364	9.809943326	9.848795917
AK057897	5.585991438	7.806787098	6.007046316	6.441751432	7.971308923	7.458775234	0	3.939501986	3.897768877	0	3.581754477	4.677868702	0	6.657050047	0	6.063750407	6.388695843	5.598619968	5.812117868	4.861068548	5.359421264	5.552512033	6.812100886	6.075262613	6.73622258	7.037121723	6.700646386	7.313429777	1.060391366	6.020533751	5.501013712	4.051646462	6.401518092	0	4.955652181	6.189695622	6.017979548	3.123230068	4.795279832	5.984808871	5.94550372	5.515213253	7.25647398	5.958319528
AK057935	1.317421724	3.221497137	2.545709584	3.855297465	3.951951305	2.970785004	3.079313272	2.249352304	1.868364277	1.157061456	3.492553576	3.160539509	3.807950462	4.323532636	2.195332563	2.113371125	0	1.367247386	1.245947149	3.50525956	2.494615822	3.131605241	2.797507136	3.224541272	2.091748146	2.182636053	2.171750221	-0.421695592	2.746988393	2.620211662	2.958991531	3.686954238	2.737456223	2.411775418	1.358928018	0	2.082786354	1.384218917	3.514784765	4.883921296	0	4.220554975	3.50850761	5.084420307
AK057978	9.04215376	9.150885781	8.186376529	8.934688464	8.020289444	7.665995697	8.687019985	8.478140613	8.616062641	8.7344982	8.179648819	9.210765693	8.933409241	9.219207659	8.334505302	8.9797852	8.312066484	8.39884836	8.444233822	9.136414811	9.20832417	9.160113005	9.091931186	9.165926195	9.617022464	9.686423054	9.611799083	8.73525005	8.587034364	8.344704024	8.452193458	8.247168821	8.494086835	9.195567166	8.895126035	8.955089326	8.670272373	8.114614144	6.701506406	9.810401039	9.319505784	8.362293081	8.802466053	7.776747374
AK058053	0	0.353800182	0.353800182	0	0.353800182	0.353800182	0	0	0	0	0	0	0	0	0	0	0	0	0	1.309926997	1.347813425	0	1.315041709	0	0	0	0	0.353800182	0	0	0	0	0	1.056806807	0	0	0	0	0	0	0	0	0	0
AK058136	4.452255761	3.712963574	3.112097448	3.08491975	3.828525832	3.843638947	4.12057293	3.61636712	3.162460014	0	2.838604543	3.977166385	3.040091719	4.193216636	2.195332563	2.582680762	2.995213266	2.871669278	2.697544422	3.681934901	2.84419335	3.746587212	2.450032921	2.586968194	3.19481308	2.657579304	2.171750221	2.991477753	4.392042653	2.620211662	2.682717516	1.056523605	1.093416067	1.056806807	0	3.355002935	2.90158943	3.414383957	3.141217906	4.074493494	4.000614933	3.433175168	3.712675742	2.987737217
AK058177	0	0	0	0	0	0	0	0	0	0	0	0	0	0	0	0	0	0	0	0	0	0	0	0	0	0	0	0	0	0	0	0	0	0	0	0	0	0	0	0	0	0	0	0
AK074198	0	0	0	0	0	0	0	0	0	0	0	0	0	0	0	0	0	0	0	0	0	0	0	0	0	0	0	3.674583529	0	0	0	0	0	3.782261988	0	0	0	0	0	4.261342458	3.340117265	3.47192407	0	0
AK074396	3.31516325	1.923196249	0.63821929	4.551829121	5.573441949	3.660745256	2.799438838	1.170927778	3.833489116	1.790794912	3.202319116	1.093911708	0	1.448528869	4.045541392	2.113371125	2.995213266	2.871669278	2.354798077	1.984982964	2.032284738	3.5692157	4.63282214	2.94069229	2.559238276	0	3.002053209	2.878348816	5.357270532	1.837620912	1.23582535	2.677974528	4.494540424	5.152601316	3.756976488	5.357725247	2.082786354	2.895539916	0	2.52465502	2.348450405	5.699562726	3.891499918	6.171045879
AK074469	6.600480891	6.817382519	5.671514538	7.100426284	7.088308463	6.490567522	6.656187573	6.27324418	6.668813842	7.051077692	5.393067923	6.655892218	6.590597866	7.398672837	6.925110032	6.245225061	7.465421251	7.223994052	7.095950459	7.433369385	7.456267809	7.437651589	7.310504589	7.192214587	7.056768091	7.70099204	7.177255745	7.410808184	7.079579316	6.52957342	7.162812719	7.028896559	7.122279231	6.710267899	7.54865611	6.701682273	7.097213939	7.140539601	5.125085065	6.86652948	5.607300033	7.090242561	7.860260033	6.063001196
AK074476	7.732162427	7.505355968	6.673040936	7.80596586	6.385248473	6.930814352	8.262790175	7.734472241	8.194763643	7.283883379	7.16655231	7.000746454	7.395862221	7.840341164	7.575444477	9.357271376	9.104373948	8.740449535	8.850253303	7.582782228	7.766041545	7.777241874	7.517528795	7.76815118	7.677044182	7.993151316	7.623617045	7.084978905	8.54053221	7.256235866	9.097845696	7.052562183	7.407966204	8.583931403	7.783298014	7.259014202	7.593714435	7.671707711	6.607031259	8.152377258	7.328347366	6.545196572	7.020600322	7.445488533
AK074615	7.083654814	6.838122008	5.325471523	7.18092157	6.474083636	6.557316207	6.589652891	6.535504104	6.934494901	6.581185709	6.015391165	6.202704967	7.236608744	7.518898147	5.859582968	7.545070386	8.073211628	7.268871777	6.982688478	6.958698561	7.168670143	7.05061451	7.25043942	7.40369848	7.168306063	7.240094771	7.38108223	7.098913579	7.453042571	7.23728525	6.83194715	6.17066053	6.446286243	7.595161415	6.800302437	6.756501301	6.934597419	6.775879283	4.320704954	7.123572152	6.31262298	6.861784226	7.415368963	4.628953739
AK075019	7.133415839	6.819903812	6.04586701	7.461638737	6.737832187	6.557328728	7.000828775	7.029696674	7.314541361	7.126166451	6.092219362	6.854244757	7.535342809	7.511397111	6.075105744	7.849126474	8.165103218	7.645484855	7.172849315	7.821028601	7.389496409	6.898562579	7.338762907	7.450990889	7.431141383	7.414264277	7.492141073	6.956344145	7.734422465	7.018287452	6.822477554	6.064320839	6.846655911	7.425302558	6.661337632	6.917020174	7.244113624	7.169715255	4.317878356	7.405768559	6.454929038	6.461023502	7.427599214	5.889551873
[truncated: 23,454 more rows]
